# Supplementary material for: Yersinia pestis Targets the Host Endosome Recycling Pathway during the Biogenesis of the Yersinia-Containing Vacuole To Avoid Killing by Macrophages
Source: mBio. 2018 Feb 20;9(1):e01800-17. doi: 10.1128/mBio.01800-17 (PMC5821078; doi:10.1128/mBio.01800-17)
Supplement: Data Set S1 [file mbo001183734sd1.xlsx]

## Sheet: Primary Screen
RNAi Genome-wide HTS Data
		Normalized Survival Score
Entrez Gene ID	Gene Symbol	0.0hr	2.0hr	10.0hr	Viability
56527	Mast1	1.31547	0.201027	0.00790777	No Data
79059	Nme3	1.34803	0.183348	0.00886052	No Data
319625	Galm	1.65836	0.317306	0.00994554	No Data
216134	Pdxk	1.39594	0.18663	0.0114329	No Data
17195	Mbl2	1.15307	0.384273	0.0129573	Viable
26413	Mapk1	1.35245	0.227174	0.0141959	No Data
75533	Nme5	1.3964	0.178691	0.0142912	No Data
57440	Ehd3	1.30224	0.221115	0.014751	No Data
14115	Fbln2	1.2042	0.308203	0.0147863	10-30% Viable
14343	Fut1	1.23176	0.125326	0.0153088	No Data
66242	Mrps16	1.14711	0.321966	0.015565	30-50% Viable
19983	Rpl5	1.09392	0.387878	0.0158938	30-50% Viable
15001	H2-Oa	1.14859	0.256322	0.0171494	10-30% Viable
66475	Rps23	1.10792	0.42051	0.0175767	30-50% Viable
53620	Vamp5	1.12684	0.404143	0.0178733	10-30% Viable
17086	Ncr1	1.34401	0.316918	0.0196251	No Data
399549	H2-M10.6	1.21524	0.292357	0.0198171	10-30% Viable
224753	H2-M10.4	1.16197	0.217614	0.0203887	10-30% Viable
18004	Nek1	1.31561	0.259885	0.0206745	No Data
23955	Nek4	1.31694	0.294924	0.0206745	No Data
11459	Acta1	1.23224	0.276432	0.0210373	10-30% Viable
30930	Vps26	1.14106	0.31179	0.0211229	10-30% Viable
18746	Pkm2	1.35708	0.124907	0.0217964	No Data
18191	Nrxn3	1.3693	0.344348	0.0224739	No Data
333715	H2-M10.2	1.13279	0.195514	0.023247	10-30% Viable
74080	Nmnat3	1.2476	0.1716	0.0237448	No Data
19070	Mobkl3	1.16126	0.215152	0.0238243	Viable
11991	Hnrpd	1.08975	0.407946	0.0238278	30-50% Viable
50997	Mpp2	1.33067	0.202297	0.0239139	No Data
19280	Ptprs	1.22463	0.181479	0.024032	10-30% Viable
67935	Ces7	1.30529	0.163349	0.0243768	No Data
59031	Chst12	1.0437	0.113639	0.0249201	No Data
22190	Ubc	1.08397	0.342992	0.0250561	30-50% Viable
109079	Sephs1	1.16028	0.123309	0.0252541	No Data
65972	Ifi30	1.05991	0.240556	0.0254954	10-30% Viable
208211	Alg1	1.11361	0.151737	0.0255192	No Data
20085	Rps19	1.09911	0.396001	0.0256171	30-50% Viable
56217	Mpp5	1.3876	0.205579	0.0256288	No Data
54371	Chst2	1.29975	0.139598	0.025639	No Data
84544	Cd96	1.16263	0.235406	0.0258169	10-30% Viable
382018	Unc13a	1.25684	0.368355	0.0259108	No Data
22230	Ufd1l	1.15203	0.400338	0.0260157	30-50% Viable
107449	Unc5b	1.25099	0.328254	0.0260215	No Data
20044	Rps14	1.13202	0.30979	0.026178	30-50% Viable
226564	Fmo4	1.10476	0.231927	0.0265528	10-30% Viable
18555	Pctk1	1.38677	0.225269	0.0265816	No Data
15019	H2-Q8	1.22275	0.341904	0.0266768	10-30% Viable
17308	Mgat1	1.25338	0.138395	0.0267633	No Data
22362	Vpreb1	1.18455	0.369211	0.0272485	10-30% Viable
12447	Ccne1	1.13036	0.345965	0.0279771	10-30% Viable
67064	Chmp1b	1.10283	0.36562	0.0280487	10-30% Viable
22186	Uba52	1.05953	0.353679	0.0287958	30-50% Viable
72650	2810006K23Rik	1.1288	0.353109	0.0287958	30-50% Viable
13202	Ddt	1.41423	0.342204	0.0288218	No Data
107889	Gcm2	1.20335	0.191816	0.0288236	10-30% Viable
243043	Kctd8	1.17127	0.422075	0.0288667	30-50% Viable
14718	Got1	1.22639	0.176666	0.029034	No Data
56745	C1qtnf1	1.10943	0.333481	0.0292472	10-30% Viable
320405	Cadps2	1.17178	0.223948	0.0295351	10-30% Viable
11754	Aoc3	1.2952	0.246092	0.0296756	No Data
12260	C1qb	1.0973	0.360894	0.0297888	10-30% Viable
56484	Foxo3	1.23489	0.326392	0.0300458	10-30% Viable
267019	Rps15a	1.14706	0.347979	0.0302917	30-50% Viable
54369	Nme6	1.37685	0.186207	0.0302973	No Data
66211	Rpl3l	1.10781	0.41595	0.0308527	30-50% Viable
114715	Spred1	1.3573	0.239602	0.0310203	No Data
239546	6030449J21	1.17676	0.2913	0.0314647	10-30% Viable
16372	Irx2	1.11145	0.338339	0.0319246	10-30% Viable
20005	Rpl9	1.12563	0.436185	0.0327225	30-50% Viable
20103	Rps5	1.13733	0.42849	0.0330965	30-50% Viable
22249	Unc13b	1.2566	0.390691	0.0331082	No Data
72075	Ogfr	1.39526	0.27558	0.0331305	No Data
12445	Ccnd3	1.12172	0.388398	0.0333321	10-30% Viable
15481	Hspa8	1.10331	0.326663	0.033497	30-50% Viable
16402	Itga5	1.12427	0.312529	0.0337312	10-30% Viable
26940	Ecsit	1.17454	0.266897	0.0340971	10-30% Viable
14063	F2rl1	1.05574	0.237575	0.0342085	No Data
235416	Lman1l	1.05847	0.349335	0.0347077	10-30% Viable
17210	Mcl1	0.858472	0.19673	0.0352442	Viable
18099	Nlk	1.30448	0.234055	0.0357279	No Data
14239	Fkhl18	1.20845	0.372826	0.0358513	10-30% Viable
26448	Rage	1.24212	0.185029	0.0359998	No Data
70349	Copb1	0.930776	0.132629	0.036156	<10% Viable
18988	Pou2f3	1.18856	0.249744	0.0361877	Viable
217718	Nek9	1.28031	0.233737	0.0363948	No Data
22288	Utrn	1.22041	0.325433	0.0367227	10-30% Viable
23797	Akt3	1.20166	0.177022	0.0369517	No Data
20681	Sox8	1.08848	0.238317	0.0369757	<10% Viable
234094	Arhgef10	0.974586	0.2955	0.0372806	10-30% Viable
259122	Olfr635	1.2107	0.364034	0.0375488	10-30% Viable
16404	Itga7	1.06623	0.265539	0.0376534	10-30% Viable
13384	Mpp3	1.29194	0.193934	0.0377287	No Data
380780	Serpina11	1.12378	0.289204	0.0377687	10-30% Viable
20084	Rps18	1.0931	0.439035	0.0379581	30-50% Viable
215303	Camk1g	1.25004	0.160504	0.0380075	No Data
16409	Itgam	1.04657	0.284318	0.0383258	10-30% Viable
14775	Gpx1	1.30679	0.289328	0.0386447	No Data
229906	Gtf2b	1.21035	0.237997	0.038805	10-30% Viable
19934	Rpl22	1.1265	0.325749	0.03908	30-50% Viable
353328	Muc6	1.21306	0.362146	0.0392951	10-30% Viable
11548	Adra1b	1.14275	0.248713	0.0393634	No Data
17261	Mef2d	1.14715	0.288855	0.0394041	10-30% Viable
259000	Olfr195	1.19398	0.370417	0.0394257	10-30% Viable
15007	H2-Q10	1.07751	0.277155	0.0394436	10-30% Viable
93889	Pcdhb18	1.10974	0.201725	0.0395585	10-30% Viable
108897	Aif1l	1.15603	0.291512	0.0396341	10-30% Viable
16373	Irx3	1.0767	0.298806	0.0396777	10-30% Viable
18044	Nfya	1.11473	0.375655	0.0396779	Viable
320145	Sp8	1.16498	0.278006	0.0398271	<10% Viable
19060	Ppp5c	1.23094	0.146471	0.040534	10-30% Viable
208228	A630029F06	1.13334	0.358	0.040545	10-30% Viable
67092	Gatm	1.25539	0.13052	0.0406475	No Data
110350	Dync2h1	1.20015	0.236801	0.0408482	10-30% Viable
15469	Hrmt1l2	1.27136	0.147889	0.0410699	No Data
212919	Kctd7	1.19178	0.294319	0.0411618	30-50% Viable
19094	Mapk11	1.33941	0.231408	0.0412538	No Data
59126	Nek6	1.32285	0.283915	0.0416349	No Data
66229	Rpl7l1	1.14629	0.434047	0.0418848	30-50% Viable
22129	Ttc3	1.08617	0.269026	0.0419722	10-30% Viable
224024	Scarf2	1.37236	0.268436	0.0422045	No Data
29817	Igfbp7	1.2217	0.196881	0.0427982	No Data
18025	Nfe2l3	1.17752	0.286325	0.0428007	30-50% Viable
16570	Kif3c	1.21814	0.228079	0.0429104	10-30% Viable
237934	Ka35	1.17741	0.291661	0.0429104	<10% Viable
19126	Prom1	1.05572	0.275891	0.0431829	Viable
16597	Klf12	1.24994	0.2666	0.043235	10-30% Viable
13709	Elf1	1.157	0.330022	0.0434901	10-30% Viable
66481	Rps21	1.14329	0.461549	0.0437547	30-50% Viable
56706	Ccnl1	1.11952	0.33797	0.0442607	10-30% Viable
12950	Hapln1	1.19007	0.433773	0.0445615	10-30% Viable
26386	Hsf4	1.12421	0.351004	0.0448769	10-30% Viable
74117	Actr3	1.13616	0.316525	0.045133	10-30% Viable
14148	Fdx1	1.3696	0.241651	0.0452885	No Data
212627	Prpsap2	1.30723	0.217372	0.0453794	No Data
225845	Hrasls3	1.1165	0.386202	0.0454383	30-50% Viable
67826	1110031B06Rik	1.14558	0.256573	0.0458061	10-30% Viable
69536	Hemk1	1.24406	0.190033	0.046032	No Data
72124	Seh1l	1.18022	0.339203	0.0460372	30-50% Viable
12795	Plk3	1.32978	0.157349	0.0461834	No Data
56461	Csen	1.14599	0.348801	0.0463034	10-30% Viable
65964	B230120H23Rik	1.17635	0.214069	0.0465496	No Data
71340	Riok1	1.2661	0.186517	0.0467194	No Data
433031	Olfr194	1.17251	0.384975	0.0474568	10-30% Viable
54446	Nfat5	1.10083	0.289486	0.0475768	10-30% Viable
244701	Mtnr1b	1.08183	0.31951	0.047611	No Data
67707	Mrpl24	1.15456	0.378113	0.04804	30-50% Viable
56044	Rala	1.08805	0.218342	0.0480788	No Data
20465	Sim2	1.11981	0.197897	0.0482892	<10% Viable
103967	Dnm3	1.13807	0.304866	0.0483833	10-30% Viable
19334	Rab22a	1.08783	0.14918	0.0484306	No Data
20475	Six5	1.08593	0.217467	0.0484731	<10% Viable
18645	Pfn2	1.20597	0.185078	0.0488229	Viable
81909	Zfpl1	1.15096	0.293131	0.04884	10-30% Viable
56428	Mtch2	1.287	0.166463	0.0492269	No Data
68172	4930517K11Rik	1.1026	0.392045	0.0501537	30-50% Viable
12862	Cox6a2	1.23203	0.269474	0.050382	No Data
21399	Tcea1	1.1234	0.339826	0.0504967	<10% Viable
56711	Plag1	1.18937	0.345758	0.0505159	10-30% Viable
235044	BC018242	1.2769	0.309754	0.0511129	10-30% Viable
98870	AI182371	1.14853	0.388573	0.0512728	10-30% Viable
19981	Rpl37a	1.12984	0.455992	0.0516081	30-50% Viable
18768	Pkib	1.13436	0.257145	0.0521293	30-50% Viable
56421	Pfkp	1.34829	0.258403	0.0525915	No Data
20670	Sox15	1.09021	0.31925	0.0527042	<10% Viable
15064	Mr1	1.15373	0.312626	0.0529726	10-30% Viable
14712	Gnpat	1.23425	0.170706	0.0530002	No Data
22762	Zfpm2	1.09483	0.274531	0.0530104	10-30% Viable
94181	Nans	1.05551	0.213456	0.0533756	10-30% Viable
19024	Ppfibp2	1.0842	0.267475	0.0536982	Viable
258464	Olfr1384	1.11114	0.272212	0.054061	30-50% Viable
233870	Tufm	1.1384	0.187585	0.0540615	No Data
66624	5730406I15Rik	1.09703	0.30072	0.054526	30-50% Viable
19288	Ptx3	1.13254	0.337822	0.0546875	10-30% Viable
170720	Card14	1.44983	0.232313	0.0547233	No Data
53602	Hpcal1	1.16233	0.343734	0.054878	10-30% Viable
258784	Olfr1245	1.09764	0.346985	0.0550411	30-50% Viable
68328	Rab13	1.07836	0.178169	0.0551147	No Data
17855	Mvk	1.29923	0.269518	0.0553544	No Data
20088	Rps24	1.11136	0.378046	0.0555348	30-50% Viable
56380	Arid3b	1.15572	0.317789	0.0555515	10-30% Viable
216963	Git1	1.26611	0.202594	0.0556563	No Data
20102	Rps4x	1.0995	0.467677	0.0557218	30-50% Viable
94061	Mrpl1	1.09311	0.366012	0.0557264	30-50% Viable
231327	Ppat	1.1699	0.176191	0.0558406	No Data
19989	Rpl7	1.20271	0.29155	0.0559088	30-50% Viable
14991	H2-M3	1.16596	0.326561	0.0560213	10-30% Viable
11634	Aire	1.15278	0.285423	0.0562025	10-30% Viable
27081	Zfp275	1.19488	0.332375	0.0564858	10-30% Viable
66997	Psmd12	1.09477	0.345661	0.0570207	30-50% Viable
214425	Cilp	1.42931	0.289565	0.0571334	No Data
67701	Wfdc2	1.14828	0.320769	0.0571553	10-30% Viable
279499	Kctd19	1.11772	0.393537	0.0575552	Viable
20091	Rps3a	1.06741	0.482924	0.0575916	30-50% Viable
19092	Prkg2	1.26179	0.212213	0.0577962	No Data
80914	Umpk	1.1089	0.215449	0.0578804	No Data
407823	BC053917	1.14609	0.166397	0.0579872	No Data
15043	H2-T3	1.10318	0.349083	0.0581174	10-30% Viable
226695	Ifi205	1.15591	0.328117	0.058194	10-30% Viable
20445	Siat7a	1.19493	0.173321	0.058356	No Data
73166	Tm7sf2	1.13007	0.360817	0.058411	10-30% Viable
22771	Zic1	1.07332	0.268331	0.0585709	10-30% Viable
14534	Kat2a	1.21911	0.183051	0.0585958	No Data
78697	C330017I15Rik	1.12282	0.251378	0.0588026	30-50% Viable
404317	Olfr592	1.09499	0.360139	0.0588765	10-30% Viable
236193	BC021921	1.15163	0.20612	0.059132	10-30% Viable
20440	St6gal1	1.25984	0.185291	0.0592615	No Data
22344	Vezf1	1.13876	0.255785	0.0593519	No Data
67273	Ndufa10	1.08904	0.183939	0.0594501	10-30% Viable
259124	Olfr638	1.13215	0.329803	0.0597777	30-50% Viable
107321	Lpxn	1.1437	0.267117	0.0598829	10-30% Viable
74015	Fcho1	1.07889	0.391964	0.0601332	10-30% Viable
223917	Krt79	1.20095	0.291477	0.0601464	10-30% Viable
53611	Vti1a	1.09129	0.366217	0.0602997	30-50% Viable
16401	Itga4	1.05683	0.321196	0.0605144	10-30% Viable
15218	Foxn1	1.20666	0.368014	0.0607028	10-30% Viable
24074	Taf7	1.07377	0.422222	0.0607984	<10% Viable
69608	Sec24d	1.00226	0.297427	0.0611403	No Data
235661	Dync1li1	1.14068	0.349211	0.0613119	10-30% Viable
19099	Mapk8ip	1.14261	0.225255	0.0615278	Viable
406186	Olfr142	1.15259	0.273806	0.0615623	10-30% Viable
54127	Rps28	1.10442	0.498884	0.0617053	30-50% Viable
245671	Klf8	1.13309	0.337887	0.0617513	10-30% Viable
17129	Smad5	1.09983	0.239689	0.0619021	<10% Viable
258739	Olfr1362	1.11138	0.291694	0.0620797	30-50% Viable
22772	Zic2	1.14699	0.294784	0.0620926	10-30% Viable
20534	Slc4a1ap	1.22794	0.354753	0.0622363	No Data
11746	Anxa4	1.12325	0.210275	0.0622436	No Data
27206	Nrk	1.32822	0.248558	0.0625953	No Data
140557	Smc1b	1.13724	0.33296	0.0626884	No Data
18715	Pim2	1.3184	0.202193	0.0627094	No Data
77018	Col25a1	1.20811	0.461561	0.0631963	10-30% Viable
17907	Mylpf	1.15891	0.329978	0.0638212	Viable
21824	Thbd	1.30353	0.291018	0.0638343	No Data
259125	Olfr644	1.25073	0.372028	0.0639832	30-50% Viable
231086	Hadhb	1.21994	0.221109	0.0641914	No Data
217995	B130016L12Rik	1.08807	0.353065	0.0643736	30-50% Viable
353130	Prss33	1.17539	0.19382	0.0647041	No Data
11847	Arg2	1.03069	0.187492	0.0649665	No Data
11774	Ap3b1	1.11077	0.395955	0.0649761	10-30% Viable
22134	Tgoln1	1.13946	0.308996	0.0655353	30-50% Viable
16399	Itga2b	1.00459	0.392998	0.0655572	10-30% Viable
258890	Olfr1297	1.09291	0.405219	0.065701	30-50% Viable
116810	Foxn4	1.16701	0.380256	0.0657953	10-30% Viable
57296	Psmd8	1.18297	0.344061	0.0661083	30-50% Viable
110606	Fntb	1.29719	0.212255	0.066303	No Data
20826	Nhp2l1	1.12924	0.377476	0.06638	30-50% Viable
233575	Frag1	1.12676	0.399804	0.0668211	30-50% Viable
16551	Kif11	1.24424	0.207782	0.0668641	<10% Viable
21336	Tacr1	0.967909	0.304094	0.0671132	No Data
15452	Hprt1	1.22561	0.222216	0.0673588	No Data
56456	Actl6a	1.18325	0.315533	0.0675605	10-30% Viable
71602	Myo1e	1.16255	0.363346	0.0676585	10-30% Viable
67248	Rpl39	1.04516	0.475372	0.0676889	30-50% Viable
231413	Grsf1	1.1008	0.353206	0.0678324	30-50% Viable
74596	Cds1	1.09632	0.197678	0.0681709	No Data
67097	Rps10	1.0878	0.424215	0.0684368	30-50% Viable
67281	Rpl37	1.09463	0.484919	0.0684368	30-50% Viable
259093	Olfr572	1.23431	0.389861	0.0690898	30-50% Viable
94224	Srd5a2	1.14677	0.15743	0.0695486	10-30% Viable
56371	Fzr1	1.11407	0.425676	0.0696721	30-50% Viable
20877	Aurkb	1.2358	0.216743	0.0696804	No Data
105675	Ppif	1.31347	0.318118	0.0699232	No Data
14347	Fut7	1.17219	0.178198	0.070315	No Data
11564	Adsl	1.10748	0.397678	0.0708318	10-30% Viable
27050	Rps3	1.12169	0.4359	0.0710546	30-50% Viable
12209	Brs3	1.4424	0.258258	0.0711568	No Data
56787	Ascl3	1.1796	0.338401	0.0711754	10-30% Viable
226026	Smc5	1.16539	0.394305	0.0714286	No Data
16410	Itgav	1.05098	0.283978	0.0716087	10-30% Viable
16594	Klc2	1.21328	0.222618	0.0716231	<10% Viable
258809	Olfr651	1.15661	0.363624	0.0717933	30-50% Viable
83996	Mmp1b	1.23623	0.291262	0.0721086	10-30% Viable
14012	Eva1	1.00316	0.369801	0.072169	10-30% Viable
16898	Rps2	1.11442	0.474944	0.0721765	Viable
217369	Uts2r	0.996938	0.239608	0.0725806	No Data
14853	Gspt2	1.15017	0.281575	0.0727375	30-50% Viable
229562	Sprr4	1.1632	0.243049	0.0731615	10-30% Viable
229709	Ahcyl1	1.06005	0.363511	0.0734753	10-30% Viable
14238	Foxf2	1.17644	0.385321	0.0737396	10-30% Viable
17128	Smad4	1.13927	0.281756	0.0737675	30-50% Viable
21375	Tbr1	1.11101	0.346685	0.0740434	<10% Viable
258446	Olfr1231	1.10214	0.304938	0.0741744	30-50% Viable
13510	Dsg1a	1.1879	0.248035	0.0744103	10-30% Viable
380863	Tmem171	1.28929	0.279372	0.0747248	No Data
18330	Olfr31	1.17018	0.354062	0.0749574	Viable
171167	Fut10	1.21594	0.193779	0.0749604	No Data
14708	Gng7	1.21783	0.145168	0.0750105	No Data
19693	Reg2	1.14935	0.323632	0.0750966	10-30% Viable
20229	Sat1	1.16913	0.224317	0.0757622	No Data
210135	Zfp180	1.1848	0.339798	0.075766	10-30% Viable
11450	Acdc	1.19178	0.322527	0.0760009	10-30% Viable
240119	St6gal2	1.24342	0.191686	0.0767683	No Data
12482	Ms4a1	1.34542	0.369737	0.0774452	No Data
67045	Riok2	1.26306	0.239893	0.0776274	No Data
77582	5730589L02Rik	1.22188	0.170475	0.0777827	30-50% Viable
14425	Galnt3	1.20954	0.251164	0.0779166	No Data
20564	Slit3	1.28455	0.268946	0.0779728	No Data
264064	Cdk8	1.17953	0.221326	0.0781265	No Data
330812	Rnf150	1.20504	0.225876	0.0781272	10-30% Viable
241197	Serpinb10	1.09519	0.381884	0.0782495	10-30% Viable
20467	Sin3b	1.14502	0.457548	0.0784034	30-50% Viable
23894	Gtf2h2	1.19738	0.328418	0.0788321	10-30% Viable
233046	Rasgrp4	1.12292	0.336977	0.0790777	10-30% Viable
17346	Mknk1	1.33696	0.30117	0.079173	No Data
140781	Myh7	1.21093	0.344769	0.0795745	10-30% Viable
18045	Nfyb	1.14226	0.440507	0.0796314	10-30% Viable
404335	Olfr1535	1.09944	0.339158	0.0796689	30-50% Viable
67427	Rps20	1.06757	0.461834	0.0805909	30-50% Viable
16188	Il3ra	1.41154	0.232287	0.0808293	No Data
26361	Avpr1b	1.13896	0.29068	0.0814053	No Data
16199	Il9r	1.45034	0.334227	0.0814503	No Data
68273	Pomgnt1	1.24123	0.272924	0.081594	No Data
19065	Ppyr1	1.00012	0.277212	0.081602	No Data
17927	Myod1	1.17237	0.3603	0.081652	10-30% Viable
227327	B3gnt7	1.12295	0.263042	0.0817093	No Data
27273	Pdk4	1.35911	0.32086	0.0818407	No Data
72981	Prkrir	1.13197	0.331557	0.0821828	10-30% Viable
59092	Pcbp4	1.09143	0.327595	0.0822444	30-50% Viable
27370	Rps26	1.17221	0.44331	0.0826477	30-50% Viable
80883	Ntng1	1.08164	0.39365	0.0830464	10-30% Viable
22704	Zfp46	1.16925	0.280041	0.0830612	10-30% Viable
14234	Foxc2	1.22172	0.413266	0.0833135	10-30% Viable
238725	Gpr150	1.12071	0.322752	0.0833464	No Data
68346	Sirt5	1.22444	0.209707	0.0833637	10-30% Viable
18357	Olfr57	1.21281	0.419787	0.0835086	Viable
75770	Brsk2	1.14924	0.232402	0.0835973	No Data
54128	Pmm2	1.27869	0.325966	0.0838267	No Data
13077	Cyp1a2	1.05848	0.387405	0.0840383	10-30% Viable
26445	Psmb2	1.09354	0.294024	0.0840888	No Data
79221	Hdac9	1.13626	0.461015	0.0844619	30-50% Viable
58206	Rog	1.19836	0.291256	0.0846896	No Data
20463	Cox7a2l	1.22715	0.34432	0.0847082	No Data
22320	Vamp8	1.05955	0.448723	0.0848529	30-50% Viable
22591	Xpc	1.10791	0.268173	0.0849774	No Data
18181	Nrf1	1.1576	0.359397	0.0852341	Viable
64143	Ralb	1.05764	0.238645	0.08619	No Data
56494	Gosr2	1.06593	0.434912	0.0865676	30-50% Viable
547339	H2-Tw3	1.11251	0.34866	0.0866997	10-30% Viable
24069	Sufu	1.14029	0.290969	0.0867993	10-30% Viable
30955	Pik3cg	1.27666	0.278089	0.0868284	No Data
18507	Pax5	1.23097	0.370759	0.0869088	No Data
244332	Defb14	1.10533	0.29835	0.0870193	10-30% Viable
13512	Dsg3	1.07249	0.380337	0.0870735	10-30% Viable
14348	Fut9	1.2344	0.194545	0.0872075	No Data
16980	Lrrn2	1.36887	0.312707	0.0872578	No Data
407800	BC065151	1.23611	0.493808	0.0877051	30-50% Viable
17925	Myo9b	1.21551	0.272663	0.0878551	Viable
11472	Actn2	1.10418	0.31016	0.0878564	10-30% Viable
20042	Rps12	1.09365	0.410963	0.0878833	30-50% Viable
71743	Coasy	1.18105	0.212923	0.0879163	No Data
259026	Olfr378	1.15057	0.316139	0.0883427	30-50% Viable
271786	Galnt13	1.30598	0.216171	0.08858	No Data
233274	6430529G09Rik	1.08883	0.301041	0.0885957	10-30% Viable
56462	Mtch1	1.27336	0.196041	0.0889871	No Data
171171	Ntng2	1.16395	0.296909	0.089123	10-30% Viable
12727	Clcn4-2	1.09496	0.295135	0.0895194	No Data
18071	Nhlh1	1.08566	0.406726	0.0897346	Viable
257880	Olfr1066	1.18389	0.321139	0.0899004	30-50% Viable
54342	Gnpnat1	1.14426	0.269128	0.0899525	No Data
257889	Olfr132	1.13695	0.427534	0.0900155	30-50% Viable
109801	Glo1	1.12684	0.385306	0.0901902	10-30% Viable
18996	Pou4f1	1.13705	0.3435	0.0901938	30-50% Viable
66419	Mrpl11	1.08459	0.344622	0.0905073	30-50% Viable
67121	Mastl	1.29756	0.314614	0.0905107	No Data
17960	Nat1	1.12987	0.286054	0.0905524	No Data
20833	Ssrp1	1.09563	0.263139	0.0907173	No Data
212281	A530054K11Rik	1.18757	0.375735	0.0911392	10-30% Viable
13180	Pcbd	1.01669	0.319766	0.0912598	No Data
18016	Nf2	1.24312	0.500954	0.0912885	10-30% Viable
67286	Rabl5	1.05045	0.278171	0.0913455	30-50% Viable
320981	Enpp6	1.36278	0.209436	0.0914418	No Data
101592	Eftud1	1.0615	0.449437	0.091997	30-50% Viable
56321	Aatf	1.17131	0.314064	0.0920072	10-30% Viable
381827	1700073E17Rik	1.04044	0.439186	0.0920446	Viable
26416	Mapk14	1.27878	0.30551	0.0922256	No Data
118451	Mrps2	1.09239	0.38923	0.0924289	30-50% Viable
332131	Kb40	1.22673	0.376681	0.0924834	10-30% Viable
52440	Tax1bp1	0.988258	0.224373	0.0924936	10-30% Viable
53330	Vamp4	1.13566	0.46855	0.092616	30-50% Viable
238555	Btn2	1.46769	0.278555	0.0930013	No Data
235330	Ttc12	1.01602	0.338318	0.0930248	Viable
101095	Zfp282	1.1619	0.382574	0.0930661	10-30% Viable
11471	Actl7b	1.1619	0.323303	0.0932316	10-30% Viable
23829	C1ql1	1.10104	0.459634	0.0933381	30-50% Viable
20733	Spint2	1.08726	0.334621	0.0934173	10-30% Viable
258774	Olfr1208	1.06733	0.282178	0.0935698	30-50% Viable
76850	Eif2c4	1.08146	0.427493	0.0936799	30-50% Viable
108829	5430433L24Rik	1.19392	0.335587	0.0937432	10-30% Viable
258319	Olfr187	1.12195	0.331596	0.0941835	30-50% Viable
20017	Polr1b	1.22643	0.29139	0.0944846	No Data
26451	Rpl27a	1.05724	0.44388	0.0946148	30-50% Viable
240427	Setbp1	1.16388	0.350717	0.0946353	No Data
21350	Tal2	1.07533	0.396159	0.0946468	<10% Viable
70430	Tbce	1.06516	0.412081	0.0948409	30-50% Viable
26417	Mapk3	1.28721	0.367755	0.0948933	No Data
209513	Taar4	1.01493	0.251422	0.0951848	10-30% Viable
58801	Pmaip1	1.05852	0.267835	0.0958051	10-30% Viable
68255	C330014O21Rik	1.59261	0.265343	0.0958367	No Data
18346	Olfr47	1.2618	0.193203	0.096646	Viable
56715	Rabgef1	1.08491	0.254605	0.0970957	No Data
77938	Fam53b	1.05228	0.283993	0.0971828	30-50% Viable
21940	Tnfrsf7	1.21178	0.382854	0.0975529	No Data
27205	Podxl	1.24195	0.462602	0.0976301	30-50% Viable
235406	E130307J07Rik	0.993154	0.44513	0.0980695	30-50% Viable
210126	Lpp	1.1146	0.323727	0.0985593	10-30% Viable
259010	Olfr393	1.1263	0.267074	0.0985641	30-50% Viable
258869	Olfr147	1.17397	0.307633	0.0988101	30-50% Viable
269261	Rpl12	1.18465	0.310287	0.0989623	30-50% Viable
12554	Cdh13	1.13137	0.386333	0.0991428	10-30% Viable
71924	Tube1	1.13862	0.369103	0.0993785	10-30% Viable
67832	1110064N10Rik	1.0799	0.481542	0.099731	Viable
22404	Wiz	1.09436	0.331354	0.099736	10-30% Viable
63872	Zfp296	1.12189	0.3861	0.099736	10-30% Viable
16180	Il1rap	1.46942	0.324423	0.0998724	No Data
74145	F13a1	1.23469	0.204847	0.100194	No Data
94212	Pag	1.13651	0.338007	0.100441	30-50% Viable
20910	Stxbp1	1.05219	0.344393	0.101643	30-50% Viable
20167	Rtn2	1.17474	0.23321	0.101846	10-30% Viable
26403	Map3k11	1.34697	0.404806	0.101848	No Data
74164	Nfx1	1.15182	0.448004	0.102685	10-30% Viable
54204	SEPT1	1.13579	0.352153	0.102777	10-30% Viable
50497	Hspa14	1.07889	0.325705	0.102912	30-50% Viable
258189	Olfr624	1.18463	0.418557	0.103034	30-50% Viable
22032	Traf4	1.07048	0.369017	0.103183	10-30% Viable
66344	2310007F04Rik	1.11465	0.380756	0.103333	10-30% Viable
54613	Siat10	1.19653	0.253997	0.103431	No Data
26398	Map2k4	1.35478	0.360663	0.103468	No Data
208171	Tmprss7	1.09468	0.328454	0.1036	No Data
208666	Diras1	1.24404	0.216769	0.103676	No Data
68159	Stx19	1.06736	0.347898	0.10372	10-30% Viable
56520	Nme4	1.31694	0.304134	0.103849	No Data
71702	Cdc5l	1.23585	0.290555	0.104159	10-30% Viable
19876	Robo1	1.3407	0.317683	0.104245	No Data
192185	Nadk	1.19356	0.237462	0.105	No Data
258998	Olfr177	1.20433	0.425593	0.105135	30-50% Viable
259106	Olfr552	1.21121	0.449713	0.105137	30-50% Viable
19116	Prlr	1.22148	0.346007	0.105195	No Data
20068	Rps17	1.1019	0.500594	0.105273	30-50% Viable
258534	Olfr1361	1.04815	0.352264	0.105277	30-50% Viable
259119	Olfr578	1.10845	0.43434	0.105437	30-50% Viable
258391	Olfr1277	1.14122	0.418147	0.105794	30-50% Viable
50797	Copb2	0.984159	0.491349	0.105965	<10% Viable
258168	Olfr566	1.25598	0.519404	0.106338	30-50% Viable
18413	Osm	1.1733	0.366043	0.106403	Viable
17131	Smad7	1.16585	0.270325	0.106604	Viable
627782	MGC107702	1.09299	0.329636	0.107154	Viable
14126	Ms4a2	1.33746	0.514417	0.107305	No Data
234686	Fhod1	1.14826	0.379371	0.107395	10-30% Viable
64602	Ireb2	1.1173	0.299891	0.107627	No Data
12817	Col13a1	1.01153	0.447147	0.107758	30-50% Viable
244631	Pskh1	1.18951	0.23794	0.107784	No Data
19889	Rp2h	1.03467	0.265188	0.10779	30-50% Viable
27395	Mrpl15	1.05173	0.533608	0.107802	Viable
17533	Mrc1	1.30672	0.376116	0.107832	No Data
17756	Mtap2	1.13334	0.365899	0.10785	Viable
432530	Adcy1	1.06855	0.519956	0.107982	10-30% Viable
67255	Zfp422	1.24075	0.464601	0.108178	10-30% Viable
17534	Mrc2	1.27862	0.292239	0.108189	No Data
56375	B4galt4	1.08228	0.249035	0.108427	No Data
16646	Kpna1	1.16073	0.218392	0.108749	No Data
258924	Olfr376	1.12296	0.312904	0.108786	30-50% Viable
23989	Thrap4	1.24763	0.274049	0.108888	No Data
59013	Hnrph1	1.0629	0.426099	0.109147	30-50% Viable
93701	Pcdhgb4	1.28519	0.282532	0.109638	10-30% Viable
74197	Gtf2e1	1.15525	0.318456	0.109896	10-30% Viable
269823	Pon3	1.25184	0.249194	0.109932	No Data
117150	Pip4k2c	1.21194	0.310531	0.110322	No Data
94179	Krt23	1.14915	0.318092	0.110374	10-30% Viable
373864	Col27a1	1.16972	0.494551	0.110391	30-50% Viable
71869	Serpinb12	1.11057	0.449799	0.110795	10-30% Viable
17896	Myl4	1.12207	0.396378	0.110899	Viable
50996	Pdcd7	1.14964	0.262143	0.111063	30-50% Viable
652994	C330027G06Rik	1.09293	0.423144	0.111261	30-50% Viable
77407	Rab35	1.09896	0.210742	0.111754	No Data
382207	Phf16	1.15468	0.398597	0.11187	10-30% Viable
14531	Gcm1	1.13873	0.259864	0.111933	10-30% Viable
320129	Adrbk2	1.17517	0.276132	0.112007	No Data
26356	Ing1	1.16138	0.252053	0.112056	30-50% Viable
50907	Preb	1.09958	0.242635	0.112364	10-30% Viable
27176	Rpl7a	1.13618	0.417375	0.112378	30-50% Viable
26877	B3galt1	1.09729	0.283865	0.11238	No Data
93688	Klhl1	1.18825	0.315056	0.112392	10-30% Viable
70549	Tln2	1.09931	0.362657	0.112455	10-30% Viable
15476	Hs3st1	1.21389	0.251078	0.112546	No Data
14311	Cidec	1.40921	0.292501	0.112566	No Data
269585	Zfp31	1.15844	0.407256	0.11318	10-30% Viable
67931	Serpini2	1.10268	0.458361	0.113507	10-30% Viable
259117	Olfr560	1.12961	0.35481	0.113548	30-50% Viable
11546	Parp2	1.1244	0.232227	0.113698	No Data
19275	Ptprn	1.16606	0.278425	0.113749	No Data
258263	Olfr117	1.15785	0.328854	0.113752	30-50% Viable
72297	B3gnt3	1.23778	0.245954	0.113818	No Data
102632	5730439E10Rik	0.938727	0.409245	0.113832	30-50% Viable
18392	Orc1l	1.17004	0.456297	0.113903	No Data
21859	Timp3	1.10352	0.390111	0.114311	10-30% Viable
320438	Alg6	1.03455	0.254358	0.114417	No Data
258406	Olfr462	1.19453	0.424296	0.114449	Viable
11717	Ampd3	1.05829	0.26616	0.114542	No Data
74427	Eaf1	1.39277	0.252865	0.11455	No Data
14263	Fmo5	1.14151	0.327639	0.114553	10-30% Viable
30935	Tor3a	1.09328	0.374242	0.114616	30-50% Viable
14473	Gc	1.09677	0.195263	0.115021	No Data
13191	Dctn1	1.12013	0.347825	0.115089	10-30% Viable
22088	Tsg101	1.05578	0.318841	0.115772	<10% Viable
258465	Olfr1387	1.13219	0.302674	0.115882	30-50% Viable
333433	Gpd1l	1.11375	0.256349	0.117305	30-50% Viable
14043	Ext2	1.21774	0.275343	0.118036	No Data
16177	Il1r1	1.41333	0.308585	0.118087	No Data
83554	Fstl3	1.14722	0.423275	0.11814	30-50% Viable
66085	Eif3f	1.0919	0.411248	0.118362	30-50% Viable
20751	Spr	1.16174	0.225978	0.118365	10-30% Viable
235106	Hnt	1.01573	0.450015	0.118451	10-30% Viable
13014	Cstb	1.08193	0.426293	0.119032	10-30% Viable
18711	Pip5k3	1.11465	0.386535	0.119459	10-30% Viable
58198	Sall1	1.21085	0.307545	0.119665	10-30% Viable
54710	Hs3st3b	1.21774	0.262402	0.119831	No Data
59006	Myoz2	1.15433	0.421717	0.119968	10-30% Viable
21810	Tgfbi	1.11893	0.359494	0.120105	10-30% Viable
17961	Nat2	1.14619	0.299172	0.120334	No Data
21941	Tnfrsf8	1.21648	0.43249	0.120474	No Data
19074	Prg2	1.16362	0.511195	0.121329	Viable
114249	Npnt	1.12793	0.458589	0.121329	30-50% Viable
12721	Coro1a	1.14255	0.335538	0.121498	10-30% Viable
13435	Dnmt3a	1.04348	0.361056	0.121659	10-30% Viable
258334	Olfr1396	1.10702	0.342877	0.121831	30-50% Viable
258531	Olfr315	1.14124	0.337886	0.121927	30-50% Viable
68193	Rpl24	1.02154	0.487199	0.122102	30-50% Viable
228807	Zfp341	1.14446	0.377532	0.122239	10-30% Viable
140709	Emid2	1.17871	0.47657	0.122949	10-30% Viable
230828	Il22ra1	1.47519	0.3429	0.123055	No Data
259078	Olfr656	1.1859	0.371413	0.12316	30-50% Viable
239157	Pnma2	1.10718	0.308544	0.123285	10-30% Viable
258120	Olfr1463	1.07659	0.317806	0.12347	10-30% Viable
27364	Srr	1.20784	0.356006	0.123507	No Data
11475	Acta2	1.11851	0.364471	0.123907	10-30% Viable
17385	Mmp11	1.23181	0.407851	0.124137	Viable
225998	Rorb	1.01953	0.26214	0.124248	No Data
17928	Myog	1.21667	0.402481	0.124545	10-30% Viable
19697	Rela	1.17826	0.372584	0.124728	10-30% Viable
81500	Sil1	1.12462	0.379667	0.124911	Viable
16151	Ikbkg	1.20502	0.266635	0.124954	No Data
14537	Gcnt1	1.15505	0.326513	0.125004	No Data
18630	Pet2	1.14512	0.314271	0.125039	10-30% Viable
67049	Pus3	1.11299	0.398695	0.125326	10-30% Viable
258468	Olfr1254	1.15206	0.316896	0.125546	30-50% Viable
11596	Ager	1.20873	0.262938	0.12557	30-50% Viable
56013	P140	1.15366	0.285278	0.125598	30-50% Viable
12955	Cryab	1.17618	0.360786	0.125638	10-30% Viable
18612	Etv4	1.18275	0.400265	0.125785	10-30% Viable
69836	Pla2g12b	1.15522	0.369717	0.12579	No Data
14964	H2-D1	1.1794	0.33754	0.125953	30-50% Viable
54399	Bet1l	1.04468	0.382863	0.12632	30-50% Viable
268656	Sptlc1	1.25163	0.230958	0.126471	No Data
216795	Wnt9a	1.21884	0.352932	0.126798	10-30% Viable
75590	Dusp9	1.10033	0.316797	0.127099	10-30% Viable
73940	Hapln2	1.08806	0.512086	0.127203	30-50% Viable
257980	Olfr1275	1.18913	0.389811	0.127522	30-50% Viable
56066	Cxcl11	1.08557	0.442146	0.127582	10-30% Viable
20878	Stk6	1.1828	0.345279	0.127873	No Data
258456	Olfr1196	1.09402	0.351999	0.127905	30-50% Viable
259025	Olfr385	1.15151	0.365564	0.128012	30-50% Viable
93696	Chrac1	1.3563	0.323818	0.128302	No Data
76308	Rab1b	1.08293	0.247548	0.128406	No Data
15013	H2-Q2	1.11251	0.333458	0.12843	30-50% Viable
67671	Rpl38	1.05456	0.527098	0.128646	30-50% Viable
50787	Hs6st3	1.24465	0.249035	0.128805	No Data
53817	Bat1a	1.01853	0.321778	0.128897	No Data
270106	Rpl13	1.16321	0.322388	0.128939	30-50% Viable
258953	Olfr340	1.2009	0.330158	0.128985	30-50% Viable
13132	Dab2	1.16432	0.354062	0.129003	10-30% Viable
18037	Nfkbie	1.14436	0.300744	0.129129	No Data
23947	Mid2	1.17153	0.369244	0.129258	10-30% Viable
16672	Krt1-4	1.17864	0.370477	0.129359	Viable
20055	Rps16	1.05855	0.5546	0.129394	30-50% Viable
59020	Pdzk1	1.16912	0.329745	0.129511	30-50% Viable
17000	Ltbr	1.27132	0.402781	0.130095	No Data
224756	H2-M1	1.14272	0.351898	0.130335	30-50% Viable
16194	Il6ra	1.33284	0.341518	0.130403	No Data
13805	Eng	1.29788	0.428123	0.13061	No Data
13349	Dfy	1.48314	0.321861	0.130996	No Data
26410	Map3k8	1.29433	0.364474	0.131383	No Data
20024	Rpo2tc1	1.01096	0.359842	0.131807	No Data
12231	Btn1a1	1.51113	0.264731	0.131846	No Data
259011	Olfr389	1.19872	0.352804	0.131906	30-50% Viable
22278	Usf1	1.14484	0.535028	0.132043	10-30% Viable
56258	Hnrph2	0.949208	0.490548	0.132206	Viable
268534	Sntg2	1.20697	0.350473	0.132221	10-30% Viable
71096	Sntg1	1.13457	0.317998	0.132315	10-30% Viable
94089	Trim7	1.16895	0.282798	0.132671	10-30% Viable
18595	Pdgfra	1.3052	0.343513	0.133194	No Data
13508	Dscam	1.08455	0.404894	0.133244	10-30% Viable
258770	Olfr472	1.22732	0.265447	0.133254	10-30% Viable
22143	Tuba2	1.14363	0.362181	0.133451	10-30% Viable
21388	Tbx5	1.12323	0.45176	0.133462	10-30% Viable
77604	C430048L16Rik	1.12525	0.48492	0.134128	Viable
19341	Rab4a	1.13714	0.21085	0.134269	No Data
75456	1700011K15Rik	1.23167	0.294846	0.13437	No Data
259162	Olfr427	1.20903	0.277349	0.134405	10-30% Viable
14871	Gstt1	1.20012	0.433404	0.134468	No Data
266781	Snx17	1.09002	0.313085	0.134621	30-50% Viable
15384	Hnrpab	1.0623	0.373188	0.135088	Viable
12556	Cdh16	1.11732	0.406061	0.135103	10-30% Viable
104010	Cdh22	1.10998	0.385997	0.135304	10-30% Viable
140571	Plxnb3	1.22782	0.303983	0.135334	No Data
76338	Rab2b	1.06464	0.212262	0.135441	No Data
445007	Pcnt1	1.13264	0.262143	0.135474	30-50% Viable
18718	Pip4k2a	1.24783	0.335929	0.135692	No Data
97884	D230016N13Rik	1.08088	0.262201	0.135743	No Data
20817	Srpk2	1.3061	0.289102	0.136049	No Data
18701	Pigf	1.19813	0.316225	0.136231	No Data
242894	Actr3b	1.11549	0.405638	0.136418	10-30% Viable
245537	Nlgn3	1.04027	0.370711	0.136655	10-30% Viable
18817	Plk1	1.21304	0.353986	0.136764	No Data
16987	Lss	1.33803	0.340879	0.136867	No Data
18577	Pde4a	1.16952	0.299894	0.136902	No Data
22334	Vdac2	1.34221	0.306348	0.136987	No Data
230145	Galnt12	1.21672	0.25176	0.13704	No Data
23996	Psmc4	1.10106	0.335347	0.137234	10-30% Viable
14102	Fas	1.18239	0.437976	0.137305	No Data
235435	Lctl	1.16095	0.339368	0.137575	No Data
66392	Prlpk	1.12302	0.300301	0.137809	10-30% Viable
20343	Sell	1.13022	0.342185	0.13795	10-30% Viable
258620	Olfr350	1.20277	0.312904	0.13799	30-50% Viable
258819	Olfr640	1.10481	0.363829	0.13848	30-50% Viable
59069	Tpm3	1.17199	0.291565	0.138532	10-30% Viable
22029	Traf1	0.964962	0.447255	0.138691	10-30% Viable
73419	1700052N19Rik	0.117817	0.123888	0.13877	Viable
20964	Syn1	1.11783	0.36936	0.139225	10-30% Viable
259023	Olfr1055	1.12891	0.372637	0.139699	Viable
52377	Rcn3	1.02047	0.306324	0.139899	10-30% Viable
21689	Tekt1	1.14219	0.400211	0.139982	10-30% Viable
257948	Olfr104	1.18924	0.327431	0.140263	10-30% Viable
12224	Klf5	1.07	0.469332	0.140377	10-30% Viable
19084	Prkar1a	1.14256	0.401312	0.140651	30-50% Viable
22184	U2af1-rs2	1.07829	0.445875	0.141174	Viable
258027	Olfr1385	1.09178	0.341461	0.141231	30-50% Viable
83672	Sytl3	1.08008	0.472276	0.141903	Viable
258181	Olfr406-ps	1.18785	0.406668	0.142085	30-50% Viable
18476	Pafah1b3	1.1426	0.307444	0.142825	No Data
19114	Prl7a2	1.07537	0.343438	0.143159	10-30% Viable
76901	Phf15	1.11731	0.437888	0.143373	10-30% Viable
20815	Srpk1	1.25605	0.321345	0.143374	No Data
12116	Bhmt	1.0299	0.28788	0.14353	No Data
26887	Chst4	1.10116	0.247354	0.14401	No Data
52538	Acaa2	1.11443	0.281997	0.14401	No Data
19933	Rpl21	1.07446	0.460837	0.144353	30-50% Viable
15388	Hnrpl	1.03912	0.430461	0.144504	Viable
64934	Pes1	1.01576	0.385853	0.144504	30-50% Viable
71062	Tekt3	1.15243	0.378504	0.144714	10-30% Viable
239555	AI452372		0.246451	0.14512	10-30% Viable
257979	Olfr1281	1.08097	0.310998	0.14537	Viable
56720	Tdo2	1.15773	0.402847	0.145468	30-50% Viable
17880	Myh11	1.17109	0.343184	0.145516	30-50% Viable
258879	Olfr330	1.19499	0.255212	0.145534	30-50% Viable
21401	Tcea3	1.1172	0.475903	0.145695	<10% Viable
68011	Snrpg	1.15203	0.33296	0.14572	No Data
11650	Akp5	1.12613	0.330494	0.145766	30-50% Viable
258673	Olfr1428	1.1192	0.320385	0.145887	30-50% Viable
18588	Pde6g	1.28777	0.278661	0.146261	No Data
20557	Slfn3	1.08713	0.34206	0.146405	30-50% Viable
19184	Psmc5	0.989324	0.310525	0.146489	10-30% Viable
56292	Ard1a	1.01877	0.271445	0.146526	No Data
259073	Olfr604	1.18725	0.39765	0.146591	30-50% Viable
16005	Igfals	1.36614	0.386014	0.146652	No Data
20295	Ccl17	1.06535	0.461078	0.14677	<10% Viable
27979	Eif3s9	1.08567	0.368356	0.146971	30-50% Viable
67019	Actr6	1.07808	0.381252	0.146983	10-30% Viable
13857	Epor	1.34398	0.442578	0.147169	No Data
12922	Crhr2	1.09013	0.352916	0.147296	No Data
26423	Nr5a1	1.01539	0.333929	0.147758	No Data
20658	Son	1.08957	0.267944	0.148202	30-50% Viable
19153	Prx	1.10035	0.393077	0.148389	30-50% Viable
29862	Ninj2	1.05263	0.273017	0.149269	10-30% Viable
353170	4932441K18	1.13756	0.581663	0.149485	30-50% Viable
55946	Ap3m1	0.992139	0.508834	0.149526	30-50% Viable
103711	AI415282	1.2244	0.351112	0.149928	No Data
258480	Olfr130	1.1013	0.497668	0.150026	Viable
20133	Rrm1	1.06472	0.391653	0.150153	10-30% Viable
80706	Olfr160	1.11417	0.375988	0.150402	30-50% Viable
67186	Rplp2	1.05292	0.504156	0.150524	30-50% Viable
26941	Slc9a3r1	0.961325	0.414075	0.150718	No Data
77622	Apex2	1.09231	0.30449	0.150947	No Data
259091	Olfr585	1.28908	0.51387	0.151096	30-50% Viable
56041	Uso1	0.999489	0.51965	0.151471	Viable
64058	Perp	1.13366	0.307511	0.151686	30-50% Viable
20296	Ccl2	1.07224	0.407585	0.151833	<10% Viable
12537	Cdc2l1	1.08561	0.249207	0.15186	10-30% Viable
67857	Ppp6c	1.22408	0.419089	0.151998	No Data
22340	Vegfb	1.08307	0.318467	0.152115	30-50% Viable
14802	Gria4	1.06473	0.37342	0.152386	No Data
14077	Fabp3	1.11088	0.242633	0.152651	No Data
21954	Tnni3	1.14699	0.377136	0.152759	10-30% Viable
258891	Olfr1302	1.15404	0.42842	0.152871	30-50% Viable
18641	Pfkl	1.03619	0.252605	0.152978	Viable
15530	Hspg2	1.15727	0.372697	0.153129	30-50% Viable
19896	Rpl10a	1.14441	0.351095	0.153344	30-50% Viable
258961	Olfr631	1.10422	0.487223	0.1535	30-50% Viable
19179	Psmc1	0.981104	0.318468	0.153511	10-30% Viable
70325	Pigw	1.08465	0.314994	0.153525	10-30% Viable
69454	Clic3	1.11562	0.325579	0.153571	No Data
258983	Olfr1260	1.12288	0.408898	0.153591	Viable
19053	Ppp2cb	1.05269	0.326153	0.153761	Viable
22779	Zfpn1a2	1.09076	0.407456	0.153841	10-30% Viable
20115	Rps7	1.06686	0.568708	0.153889	30-50% Viable
59014	Rrs1	1.16308	0.336009	0.153889	30-50% Viable
13347	Dffa	1.41295	0.322717	0.154104	No Data
66212	Sec61b	1.02124	0.316538	0.154892	30-50% Viable
66589	Ube2v1	1.16132	0.373398	0.154904	10-30% Viable
69301	1700008P20Rik	1.10197	0.393	0.154916	10-30% Viable
347711	Pramel6	1.12415	0.326153	0.155181	10-30% Viable
14264	Fmod	1.32279	0.438932	0.155863	No Data
269109	Dpp10	1.06985	0.368065	0.156094	30-50% Viable
76366	2810012L14Rik	1.055	0.507434	0.156133	Viable
81879	Tcfcp2l1	1.18012	0.349448	0.156534	10-30% Viable
59035	Carm1	1.17029	0.29619	0.156589	No Data
98758	Hnrnpf	1.01726	0.461279	0.156802	Viable
12314	Calm2	1.04482	0.347287	0.156943	10-30% Viable
12492	Scarb2	1.19233	0.370885	0.157001	No Data
258902	Olfr1220	1.04965	0.352385	0.157522	30-50% Viable
50496	E2f6	1.14733	0.391231	0.157562	10-30% Viable
72287	Plekhf1	0.984444	0.309594	0.157783	30-50% Viable
353047	Plekhm1	0.998631	0.323634	0.157783	30-50% Viable
56619	Clecsf9	1.14593	0.362302	0.157979	10-30% Viable
76187	Adhfe1	1.1598	0.372922	0.158197	30-50% Viable
269224	Pask	1.34601	0.361827	0.158346	No Data
11642	Akap3	1.06484	0.435047	0.158355	10-30% Viable
258649	Olfr441	1.26759	0.287037	0.158357	10-30% Viable
381489	Rxfp1	1.54908	0.345917	0.15845	No Data
101513	2700078K21Rik	1.10448	0.468695	0.158464	10-30% Viable
13106	Cyp2e1	1.14294	0.37686	0.158495	10-30% Viable
67591	4930522D07Rik	1.05624	0.399362	0.158532	30-50% Viable
380614	Pdzk6	1.17832	0.386079	0.158581	30-50% Viable
22330	Vcl	1.10712	0.532213	0.158792	10-30% Viable
30948	Bin1	1.04384	0.425652	0.15901	30-50% Viable
19384	Ran	1.00619	0.292498	0.159129	No Data
20922	Supt4h1	1.14357	0.328251	0.160187	No Data
68801	Elovl5	1.23435	0.276195	0.160373	No Data
259016	Olfr1048	1.15833	0.37283	0.160405	Viable
228026	Pdk1	1.29918	0.323188	0.160633	No Data
54630	Lmo6	1.15566	0.390022	0.160866	10-30% Viable
17904	Myl6	1.1928	0.460719	0.161169	Viable
20333	Sec22b	1.05489	0.397712	0.16123	Viable
28146	D3Ucla1	1.10639	0.436934	0.161414	30-50% Viable
12722	Clca1	1.1023	0.346185	0.161751	10-30% Viable
230777	Hcrtr1	1.09525	0.349789	0.16214	No Data
19698	Relb	1.09052	0.420365	0.162202	10-30% Viable
19112	Prl8a6	1.1496	0.336179	0.162478	Viable
56193	Plek	1.07099	0.297714	0.162514	30-50% Viable
18201	Nsmaf	1.07165	0.558366	0.163043	Viable
259057	Olfr649	1.11404	0.408103	0.163412	30-50% Viable
20764	Sprr2j	1.00823	0.296253	0.163702	30-50% Viable
68667	Trpm4	1.27239	0.358669	0.163918	No Data
14107	Fath	1.03857	0.442877	0.163949	10-30% Viable
258892	Olfr126	1.07757	0.314254	0.164319	30-50% Viable
24108	Ubd	1.11694	0.44217	0.164361	30-50% Viable
228769	Psmf1	1.06197	0.423244	0.164877	30-50% Viable
21858	Timp2	1.11989	0.492948	0.164937	10-30% Viable
258041	Olfr485	1.22505	0.259357	0.165574	10-30% Viable
14083	Ptk2	1.22635	0.39625	0.165617	No Data
109323	C1qtnf7	0.978162	0.379391	0.165734	Viable
20841	Zfp143	1.1367	0.309692	0.165822	No Data
18642	Pfkm	1.29436	0.369343	0.165968	No Data
76898	B3gat1	0.986671	0.347921	0.166054	No Data
18377	Omg	1.18284	0.425619	0.16618	No Data
11444	Chrnb2	1.03193	0.332659	0.166347	No Data
18538	Pcna	1.16248	0.358287	0.166408	Viable
114142	Foxp2	1.19203	0.414026	0.166831	10-30% Viable
12774	Ccr5	1.12355	0.417844	0.166887	No Data
207920	2210008M09Rik	1.05408	0.428913	0.166987	Viable
22652	Mkrn3	1.07547	0.458024	0.167102	10-30% Viable
19724	Rfx1	1.13597	0.412055	0.167529	10-30% Viable
65079	Rtn4r	1.22515	0.402654	0.167552	No Data
259105	Olfr549	1.17058	0.538057	0.167918	Viable
13688	Eif4ebp2	1.11333	0.492329	0.168287	30-50% Viable
60507	Qtrt1	1.17185	0.297614	0.168327	No Data
66142	Cox7b	1.42558	0.318313	0.168423	No Data
266614	Ly6g5b	1.1565	0.32852	0.16858	No Data
11474	Actn3	1.149	0.470365	0.169133	10-30% Viable
58208	Bcl11b	1.13625	0.288734	0.169801	10-30% Viable
20515	Slc20a1	1.17911	0.430467	0.169979	No Data
18007	Neo1	1.06936	0.431916	0.170113	Viable
18667	Pgr	1.05277	0.358014	0.170312	No Data
243369	Scospondin	1.13807	0.490985	0.170346	30-50% Viable
231646	Myo1h	1.0681	0.309284	0.17076	10-30% Viable
15403	Hoxa6	1.12392	0.444274	0.170933	10-30% Viable
259095	Olfr568	1.13994	0.597909	0.171223	30-50% Viable
330177	A130052D22	1.15213	0.338004	0.171418	No Data
22221	Ubp1	1.11213	0.466642	0.171646	10-30% Viable
22178	Tyrp1	1.06683	0.486993	0.171764	30-50% Viable
18530	Pcdh8	1.04652	0.239708	0.172018	Viable
12847	Copa	1.05042	0.49957	0.172183	10-30% Viable
16414	Itgb2	1.33047	0.45477	0.172526	No Data
20362	SEPT8	1.07797	0.399851	0.172562	10-30% Viable
211484	Tsga10	1.02167	0.552953	0.172639	10-30% Viable
73353	Actrt2	1.14361	0.379764	0.172655	10-30% Viable
211347	Pank3	1.25738	0.399619	0.172732	No Data
26443	Psma6	1.10872	0.386163	0.173012	No Data
209091	Ccnb3	1.07392	0.574733	0.173436	10-30% Viable
15220	Foxq1	1.19067	0.288822	0.173451	10-30% Viable
75563	Dnali1	1.40423	0.290421	0.173952	No Data
17524	Mpp1	1.2701	0.453184	0.174066	No Data
380794	AU044919	1.09779	0.408268	0.1744	30-50% Viable
257931	Olfr317	1.11992	0.423796	0.174495	Viable
258790	Olfr1263	1.11749	0.380738	0.174559	30-50% Viable
215654	MGC92959	0.986991	0.475762	0.174595	10-30% Viable
18012	Neurod1	1.11594	0.422804	0.175152	10-30% Viable
67370	Zfp606	1.10709	0.346863	0.176084	10-30% Viable
380795	AI324046	1.0373	0.468018	0.176747	Viable
230316	Egfl5	0.996998	0.467604	0.177061	10-30% Viable
12143	Blk	1.14237	0.351467	0.17708	No Data
237459	Pctk2	1.31611	0.387233	0.177496	No Data
24018	Rngtt	0.980637	0.283981	0.177517	10-30% Viable
226101	Fer1l3	0.943959	0.447845	0.177575	30-50% Viable
23888	Gpc6	1.1165	0.50213	0.177638	30-50% Viable
14734	Gpc3	1.18051	0.58297	0.177841	30-50% Viable
53422	Ybx2	1.13247	0.409576	0.178107	10-30% Viable
74229	Paqr8	1.14556	0.403107	0.1783	No Data
14309	Fshr	1.41295	0.408262	0.178528	No Data
72585	2700050C12Rik	0.973818	0.360266	0.178621	Viable
11625	Ahsg	1.09683	0.383287	0.179116	10-30% Viable
224656	Zfp523	1.06212	0.375715	0.179213	No Data
14707	Gng5	1.20333	0.329965	0.179314	No Data
55991	Panx1	1.16051	0.336505	0.179452	30-50% Viable
64144	Mllt1	1.11222	0.442193	0.17969	10-30% Viable
71790	Anxa9	1.17855	0.295674	0.179749	No Data
76408	Abcc3	1.31652	0.341527	0.179974	No Data
21407	Tcf15	1.05958	0.47572	0.180096	10-30% Viable
12140	Fabp7	1.12791	0.261426	0.180814	No Data
20924	Supt5h	1.37059	0.443946	0.180832	No Data
319713	Ablim3	1.09055	0.311469	0.180842	10-30% Viable
69226	Snx24	1.11828	0.352582	0.180959	30-50% Viable
259143	Olfr503	1.07993	0.401749	0.181135	30-50% Viable
223701	Mkl1	1.15226	0.471956	0.181332	10-30% Viable
26938	Siat7e	1.16616	0.354431	0.181608	No Data
19335	Rab23	1.03737	0.228765	0.181761	No Data
110460	Acat2	1.03276	0.318414	0.182109	No Data
72723	Zfp74	1.11486	0.444408	0.1822	10-30% Viable
14755	Pigq	1.15985	0.326638	0.182916	No Data
13426	Dncic1	1.09418	0.432519	0.18338	10-30% Viable
235028	Zfp426	1.2023	0.565556	0.183631	10-30% Viable
110957	D1Pas1	1.06424	0.431271	0.183652	No Data
66557	Bpil1	1.04652	0.471795	0.184083	10-30% Viable
232975	Atp1a3	1.0174	0.309448	0.184096	No Data
15421	Hoxc12	0.948603	0.345855	0.184908	10-30% Viable
259054	Olfr589	1.10837	0.478819	0.185041	30-50% Viable
71951	Gpc2	1.12286	0.566475	0.185538	30-50% Viable
14119	Fbn2	1.12425	0.484571	0.185594	<10% Viable
258311	Olfr601	1.07781	0.373053	0.185641	30-50% Viable
258810	Olfr665	1.17828	0.451968	0.185641	30-50% Viable
27214	AA545217	1.07265	0.554176	0.185676	10-30% Viable
74255	Smu1	1.10878	0.3872	0.185952	30-50% Viable
78294	Rps27a	1.10048	0.509714	0.186238	30-50% Viable
230157	Tmeff1	1.15113	0.365854	0.186405	30-50% Viable
26936	Mprip	1.00131	0.383428	0.186584	Viable
258647	Olfr435	1.21727	0.281685	0.186702	30-50% Viable
27207	Rps11	1.08496	0.567995	0.186799	30-50% Viable
22059	Trp53	1.09659	0.504593	0.18707	10-30% Viable
14056	Ezh2	1.03838	0.269831	0.187132	10-30% Viable
22696	Zfp37	1.14696	0.494665	0.187174	10-30% Viable
192190	Pkhd1l1	1.06397	0.415612	0.187352	30-50% Viable
18082	Nipsnap1	1.05477	0.462214	0.187462	Viable
246085	Defb10	1.0943	0.451251	0.188121	10-30% Viable
53608	Map3k6	1.23483	0.390938	0.188739	No Data
56089	Ramp3	1.27322	0.385047	0.18876	No Data
258258	Olfr1308	0.995	0.482791	0.188826	Viable
258378	Olfr593	1.20003	0.508336	0.188946	30-50% Viable
170741	Pilrb	1.06053	0.328493	0.189008	10-30% Viable
13437	Dnpep	1.40714	0.339844	0.189263	No Data
77963	Hook1	1.01745	0.490633	0.189278	30-50% Viable
218503	Fcho2	1.08545	0.430761	0.189278	30-50% Viable
80987	Nckipsd	1.11155	0.357243	0.190039	10-30% Viable
53883	Celsr2	0.973314	0.324068	0.190061	10-30% Viable
15387	Hnrpk	1.06747	0.50645	0.190623	Viable
268782	Agxt2	1.01886	0.410576	0.190974	No Data
66902	Mtap	1.11893	0.349348	0.191267	No Data
16880	Lifr	1.29294	0.365144	0.191397	No Data
257956	Olfr1307	1.05952	0.530787	0.191412	Viable
258887	Olfr1294	1.12106	0.51166	0.191412	Viable
12895	Cpt1b	1.1733	0.353337	0.191573	No Data
234404	Nxnl1	1.09656	0.481908	0.191794	30-50% Viable
258768	Olfr1189	1.14265	0.407934	0.191857	Viable
26420	Mapk9	1.25335	0.498174	0.191883	No Data
21402	Skp1a	1.09641	0.318403	0.191889	10-30% Viable
258759	Olfr1408	1.23846	0.349889	0.191897	30-50% Viable
26939	Polr3e	1.03477	0.310314	0.192083	10-30% Viable
84035	Kremen	1.48614	0.409519	0.19219	No Data
81877	Tnxb	1.11596	0.368806	0.192561	10-30% Viable
17260	Mef2c	1.11792	0.407997	0.193737	Viable
54601	Foxo4	1.11245	0.384114	0.194193	10-30% Viable
258462	Olfr1392	1.07734	0.371214	0.194516	30-50% Viable
18221	Nudc	1.12824	0.382579	0.194564	30-50% Viable
16509	Kcne1	1.13764	0.398197	0.194672	No Data
110379	Sec13l1	1.03262	0.37009	0.194727	30-50% Viable
258785	Olfr1230	1.09354	0.452488	0.195003	Viable
20116	Rps8	1.10611	0.474944	0.195213	30-50% Viable
258339	Olfr1269	1.11339	0.350071	0.195789	30-50% Viable
18992	Pou3f2	1.08245	0.428855	0.19591	Viable
16204	Fabp6	1.09754	0.264094	0.195961	No Data
16818	Lck	1.25944	0.288589	0.196048	No Data
258147	Olfr675	1.24811	0.425731	0.196455	30-50% Viable
16664	Krt14	0.990478	0.386162	0.196594	Viable
20728	Spic	1.12838	0.48642	0.196744	<10% Viable
26908	Eif2s3y	1.09173	0.489194	0.197083	30-50% Viable
18143	Npas2	1.1568	0.463268	0.197196	Viable
14997	H2-M9	1.07981	0.436916	0.197409	Viable
17831	Muc2	1.13583	0.516396	0.197488	30-50% Viable
18628	Per3	1.11639	0.368601	0.197822	Viable
214593	Duox2	1.05141	0.446336	0.197874	No Data
24131	Ldb3	1.16233	0.443463	0.198027	10-30% Viable
12330	Canx	1.08708	0.368507	0.198171	10-30% Viable
224045	Eif2b5	1.31921	0.262813	0.198354	No Data
16468	Jarid2	1.11933	0.477474	0.198389	10-30% Viable
258022	Olfr1318	1.01774	0.472873	0.198396	Viable
65019	Rpl23	1.02285	0.570988	0.198579	30-50% Viable
19015	Ppard	1.03464	0.399037	0.198606	No Data
224585	6720480D16Rik	1.13515	0.48194	0.19877	10-30% Viable
19167	Psma3	1.04157	0.370611	0.199258	No Data
258023	Olfr1306	1.09654	0.51467	0.199431	Viable
71099	4933424F08Rik	1.2003	0.358819	0.199539	No Data
21756	Tesp2	1.20392	0.360293	0.199721	30-50% Viable
69082	2610312B22Rik	1.13205	0.421925	0.199747	10-30% Viable
208665	Akr1d1	1.07404	0.357643	0.200134	30-50% Viable
17135	Mafk	1.0837	0.528135	0.200395	Viable
18690	Phxr5	1.02939	0.458271	0.200836	Viable
27276	Plekhb1	1.1815	0.401932	0.200836	30-50% Viable
22187	Ubb	1.05024	0.433905	0.201197	30-50% Viable
56040	Rplp1	1.05423	0.520686	0.201384	30-50% Viable
228994	Ythdf1	1.07537	0.387462	0.201478	30-50% Viable
11636	Ak1	1.16614	0.332657	0.201555	No Data
216459	Myl6b	1.14979	0.418451	0.201569	10-30% Viable
404235	Mrgpra5	1.09288	0.267909	0.201691	30-50% Viable
11698	Ambn	1.17473	0.404944	0.20235	Viable
18148	Npm1	1.01214	0.461735	0.202395	Viable
140481	Man2a2	1.12526	0.356853	0.202728	No Data
13076	Cyp1a1	1.01885	0.512694	0.202805	10-30% Viable
20763	Sprr2i	0.992457	0.357045	0.202916	30-50% Viable
71779	Mir	1.08699	0.385985	0.203006	10-30% Viable
208158	LOC208158	0.966836	0.389327	0.203007	10-30% Viable
20054	Rps15	1.06921	0.579252	0.203067	30-50% Viable
94063	Mrpl16	1.06975	0.427084	0.203113	Viable
105727	Slc38a1	1.04194	0.403823	0.203329	Viable
69810	1810046I24Rik	1.1608	0.403723	0.203416	10-30% Viable
20935	Surf6	1.07238	0.38852	0.203587	No Data
319239	9330128H10Rik	1.2499	0.324366	0.203804	No Data
228911	MGI:2153084	1.09957	0.488692	0.204044	10-30% Viable
258493	Olfr319	1.13434	0.307981	0.204379	30-50% Viable
68240	Rpa3	0.971224	0.402086	0.204392	30-50% Viable
259024	Olfr381	1.21949	0.3422	0.204429	30-50% Viable
26406	Map3k3	1.0164	0.36124	0.204437	10-30% Viable
17540	Mrvi1	1.03733	0.401557	0.204499	Viable
68943	Pink1	1.25101	0.421152	0.204654	No Data
68572	Ict1	1.15516	0.371133	0.20474	Viable
13215	Defb2	1.06384	0.365685	0.205091	30-50% Viable
258060	Olfr1181	1.15093	0.345635	0.205225	30-50% Viable
227789	Olfr358	1.22647	0.314532	0.20532	30-50% Viable
56249	Actr8	1.11322	0.494172	0.205369	10-30% Viable
258752	Olfr583	1.13308	0.455042	0.205467	30-50% Viable
14071	F9	1.01284	0.436119	0.205843	10-30% Viable
66480	Rpl15	1.14345	0.399221	0.205995	30-50% Viable
170716	Cyp4f13	1.05804	0.481729	0.206313	10-30% Viable
13011	Cst7	1.13634	0.415727	0.206453	10-30% Viable
15002	H2-Ob	1.05439	0.45789	0.206555	Viable
223723	Ttll12		0.323726	0.207058	30-50% Viable
258523	Olfr1186	1.13204	0.479491	0.207059	Viable
20259	Scin	1.09907	0.430301	0.207127	30-50% Viable
70902	4921521K07Rik	1.09707	0.36527	0.207127	30-50% Viable
239559	A4galt	1.38664	0.437463	0.207131	No Data
259004	Olfr174	1.11829	0.426851	0.20735	30-50% Viable
14057	Sfxn1	1.05144	0.355329	0.207449	No Data
239037	Lrit1	1.09863	0.381778	0.207866	30-50% Viable
18129	Notch2	1.0474	0.466534	0.207891	10-30% Viable
12814	Col11a1	1.07175	0.580741	0.208224	Viable
406175	Olfr242	1.10546	0.482567	0.208323	30-50% Viable
19201	Pstpip2	1.14298	0.466442	0.208328	10-30% Viable
383243	Olfr128	1.11124	0.305417	0.208339	30-50% Viable
18190	Nrxn2	1.18382	0.493238	0.208385	No Data
19941	Rpl26	1.00519	0.582957	0.208489	30-50% Viable
55979	Agpat1	1.15964	0.353243	0.208706	No Data
57765	Tbx21	1.10759	0.558208	0.208793	10-30% Viable
108121	U2af1	1.07621	0.56714	0.208863	Viable
70584	Pak4	0.984083	0.267639	0.208912	10-30% Viable
56626	Poll	1.11315	0.461903	0.209042	No Data
14816	Grm1	1.18301	0.337373	0.209145	No Data
19229	Ptk2b	1.00268	0.363109	0.209192	30-50% Viable
93692	Glrx1	1.08811	0.39764	0.20925	10-30% Viable
17117	Amacr	1.22485	0.460196	0.209262	No Data
11545	Parp1	1.06229	0.33186	0.209665	No Data
214403	LOC214403	1.0869	0.465631	0.209794	30-50% Viable
50916	Irx4	1.02748	0.490592	0.210064	10-30% Viable
56753	Tacstd2	1.22026	0.374203	0.210495	No Data
15184	Hdac5	1.01659	0.531561	0.21062	Viable
74253	2310020F24Rik	1.11557	0.38665	0.210639	10-30% Viable
26440	Psma1	1.06875	0.428026	0.210999	No Data
94227	Pi15	1.06725	0.378172	0.211008	30-50% Viable
170743	Tlr7	1.24941	0.412113	0.211383	No Data
93877	Pcdhb6	1.3381	0.438643	0.211548	10-30% Viable
22282	Usf2	1.10595	0.5444	0.211665	10-30% Viable
404242	Mrgprc11	1.11593	0.417441	0.211672	No Data
77794	Adamtsl2	1.09921	0.43341	0.211794	10-30% Viable
71393	Kctd6	1.17243	0.448613	0.212046	Viable
57344	As3mt	1.0696	0.375187	0.212061	No Data
69237	Gtpbp4	1.18904	0.301726	0.212133	No Data
68147	Nola1	1.10669	0.439608	0.212721	30-50% Viable
16211	Kpnb1	1.2302	0.303458	0.213238	No Data
219228	Pcdh17	1.03656	0.475677	0.213481	10-30% Viable
381314	2010002H18Rik	1.21651	0.313956	0.213526	10-30% Viable
18816	Serpinf2	1.07119	0.554903	0.213554	Viable
192292	Nrbp	1.28772	0.481554	0.213605	No Data
12832	Col5a2	1.04595	0.621458	0.213693	30-50% Viable
14396	Gabra3	1.05609	0.424092	0.213899	No Data
19298	Pex19	1.08967	0.285729	0.213926	Viable
106565	Egfl9	1.09474	0.538984	0.214098	30-50% Viable
67911	Zfp169	1.13048	0.449325	0.214503	10-30% Viable
70247	Psmd1	1.08258	0.446286	0.214529	Viable
71740	Pvrl4	1.11125	0.420022	0.214653	Viable
245468	Pnma3	1.04485	0.345773	0.214793	30-50% Viable
258702	Olfr410	1.12667	0.380594	0.214943	30-50% Viable
20768	Sephs2	1.15168	0.367303	0.215012	No Data
57808	Rpl35a	1.06205	0.606897	0.215034	30-50% Viable
16403	Itga6	1.10004	0.410673	0.21505	10-30% Viable
66873	1200009O22Rik	1.15015	0.385143	0.215227	10-30% Viable
56447	Copz1	1.00473	0.573437	0.215454	10-30% Viable
328424	Kcnrg	1.07136	0.491687	0.215609	30-50% Viable
258569	Olfr459	1.21085	0.309826	0.215675	30-50% Viable
73301	Ttc29	0.283502	0.172641	0.215938	Viable
94060	Sprrl1	0.995909	0.328942	0.216258	Viable
16886	Limk2	1.00492	0.337458	0.21637	Viable
67914	2310005O14Rik	1.06859	0.328989	0.216806	Viable
79361	Stx1b1	1.00807	0.507674	0.217007	Viable
18207	Nthl1	1.14079	0.354071	0.217401	No Data
18035	Nfkbia	1.12606	0.516492	0.217748	Viable
14211	Smc2	1.07478	0.490493	0.217752	No Data
69606	2310020P08Rik	1.18339	0.461955	0.217787	No Data
258742	Olfr146	1.09791	0.392821	0.218055	30-50% Viable
93890	Pcdhb19	1.0983	0.414411	0.218076	10-30% Viable
26411	Map4k1	1.26203	0.453819	0.218559	No Data
24100	Tpra40	0.975433	0.50981	0.218722	10-30% Viable
404310	Olfr199	1.08966	0.466571	0.218788	Viable
237958	4933407P14Rik	1.07766	0.325538	0.218835	No Data
215095	Astl	1.02992	0.27972	0.219252	Viable
26465	Zfp146	1.14016	0.490767	0.219377	10-30% Viable
19358	Rad23a	1.15043	0.398792	0.219412	No Data
15980	Ifngr2	1.3055	0.473248	0.219719	No Data
12405	Cbln2	1.12472	0.433554	0.219905	10-30% Viable
71091	Cdkl1	1.16771	0.362543	0.219983	No Data
93887	Pcdhb16	1.06089	0.404385	0.220093	10-30% Viable
382301	Sly	1.04149	0.353345	0.220107	30-50% Viable
14791	Emg1	1.07846	0.417656	0.220215	30-50% Viable
24030	Mrps12	1.00242	0.554294	0.220407	Viable
100102	Pcsk9	1.11172	0.31377	0.22091	No Data
11464	Actc1	1.12606	0.452757	0.221587	10-30% Viable
22121	Rpl13a	1.12014	0.435808	0.221752	30-50% Viable
259055	Olfr582	1.07874	0.454222	0.222289	Viable
66409	2410005K20Rik	1.08411	0.488297	0.222329	Viable
70417	Megf10	1.07671	0.404466	0.222896	10-30% Viable
19165	Psen2	1.05304	0.378533	0.222913	No Data
22072	Prss2	1.18326	0.415097	0.222997	Viable
66101	Ppih	1.17782	0.503225	0.223064	No Data
72119	Tpx2	1.08429	0.472681	0.223081	10-30% Viable
68278	Ddx39	1.11794	0.4215	0.223684	Viable
58860	Adamdec1	1.13875	0.347779	0.223728	No Data
66654	Tex12	1.05372	0.403951	0.223754	10-30% Viable
227522	Rpp38	1.14543	0.372623	0.223888	No Data
235582	6230410P16Rik	1.14052	0.401022	0.223918	No Data
20555	Slfn1	1.205	0.358072	0.224101	Viable
60533	Cd274	1.11761	0.334552	0.224548	30-50% Viable
17221	Mcp	1.1079	0.494768	0.22561	<10% Viable
214951	Rhbdl1	1.18284	0.401911	0.225676	No Data
259012	Olfr1052	1.16279	0.372491	0.225761	10-30% Viable
15424	Hoxc5	1.07053	0.543152	0.225844	10-30% Viable
16619	Klk27	1.23124	0.384077	0.225893	Viable
208727	Hdac4	1.23183	0.353261	0.226078	10-30% Viable
11972	Atp6v0d1	1.10226	0.442931	0.226421	No Data
70383	Cox10	1.21043	0.369958	0.226438	No Data
57276	2210413P10Rik	1.04341	0.493397	0.226652	10-30% Viable
71919	2310042P20Rik	1.18204	0.323553	0.226695	10-30% Viable
18736	Pit1	1.12378	0.549256	0.22677	Viable
54635	Pdgfc	1.12052	0.385331	0.226776	10-30% Viable
53319	Nxf1	1.05547	0.539534	0.226819	No Data
21915	Dtymk	1.22441	0.398774	0.226918	No Data
68708	Rabl2a	1.13841	0.40721	0.227073	10-30% Viable
102462	1190002L16Rik	1.08097	0.389134	0.227254	10-30% Viable
225160	Thoc1	0.99986	0.370891	0.227306	10-30% Viable
50926	Hnrpdl	1.03534	0.525447	0.227325	Viable
258388	Olfr1279	1.04339	0.414428	0.227367	Viable
258271	Olfr1311	1.07823	0.442588	0.227367	30-50% Viable
258025	Olfr1211	1.05303	0.447859	0.227503	Viable
20444	St3gal2	1.08749	0.382307	0.228091	No Data
15499	Hsf1	1.04048	0.475484	0.228124	10-30% Viable
17865	Mybl2	1.03489	0.469423	0.228215	Viable
258703	Olfr402	1.20954	0.390558	0.228227	30-50% Viable
109778	Blvra	1.01052	0.526936	0.228295	10-30% Viable
56324	Stam2	1.13578	0.392087	0.228407	10-30% Viable
217325	Llglh2	0.942466	0.507557	0.228425	30-50% Viable
74246	Gale	1.08993	0.395045	0.22848	No Data
68031	Rnf146	1.0587	0.40072	0.228898	30-50% Viable
83814	Nedd4l	1.06315	0.34606	0.228899	10-30% Viable
94244	Fkbp6	1.16974	0.495512	0.22895	No Data
67573	Loxl4	1.37905	0.410023	0.230096	No Data
30952	Cngb3	1.20258	0.386149	0.230158	No Data
320202	Lefty2	1.18271	0.48909	0.23018	10-30% Viable
17918	Myo5a	1.15373	0.506588	0.230342	10-30% Viable
238011	Enpp7	1.33562	0.360641	0.230944	No Data
18368	Olfr67	1.06317	0.473695	0.231	Viable
67883	Uxs1	1.06418	0.341819	0.231125	No Data
67994	Mrps11	1.05408	0.440734	0.231553	30-50% Viable
67676	Rpp21	0.98699	0.371619	0.231561	30-50% Viable
171382	Trpm8	1.36589	0.370628	0.231718	No Data
68224	1700067P10Rik	0.22289	0.155588	0.231722	Viable
19064	Ppy	1.18606	0.502402	0.231729	Viable
257917	Olfr314	1.04136	0.538282	0.232417	Viable
258805	Olfr1426	1.10686	0.392644	0.23254	Viable
76854	Gpr30	1.00671	0.331988	0.232617	30-50% Viable
54199	Ccrl2	1.13872	0.411663	0.232759	No Data
15461	Hras1	1.09615	0.403243	0.232889	No Data
20973	Syngr2	1.09123	0.470147	0.232894	Viable
76846	3010033P07Rik	1.0208	0.587926	0.233666	30-50% Viable
19332	Rab20	1.00586	0.279903	0.233827	No Data
57250	Olfr653	1.13918	0.376742	0.234004	Viable
81003	Trim23	1.23106	0.2372	0.234063	No Data
93875	Pcdhb4	1.20061	0.406015	0.23432	10-30% Viable
22317	Vamp1	1.05667	0.569952	0.234338	30-50% Viable
233406	Prc1	1.15422	0.505884	0.234482	10-30% Viable
66375	Dhrs7	1.08586	0.340525	0.234908	30-50% Viable
68097	6720463E02Rik	1.05831	0.430933	0.234932	10-30% Viable
268973	Card12	1.06521	0.470384	0.235099	10-30% Viable
258340	Olfr1265	1.07634	0.390382	0.235366	Viable
60611	Foxj2	1.12858	0.518377	0.235478	10-30% Viable
19988	Rpl6	1.05904	0.504441	0.235602	30-50% Viable
13142	Dao1	1.08592	0.45352	0.235633	No Data
18323	Olfr25	1.06609	0.372394	0.235824	30-50% Viable
20850	Stat5a	1.11437	0.649566	0.235835	10-30% Viable
59310	Mylc2pl	1.04313	0.438887	0.235899	30-50% Viable
18979	Pon1	1.21633	0.39464	0.235958	No Data
12075	Bfsp1	1.08563	0.411838	0.236045	10-30% Viable
11923	Neurod4	1.09974	0.519901	0.236139	10-30% Viable
12283	Cab39	1.08255	0.427016	0.236559	10-30% Viable
16456	F11r	1.06699	0.478114	0.23739	10-30% Viable
26446	Psmb3	1.03602	0.447491	0.237417	No Data
20971	Sdc4	1.06501	0.495443	0.237594	30-50% Viable
258997	Olfr202	1.11137	0.446801	0.237771	Viable
56458	Foxo1	1.12882	0.526144	0.237922	10-30% Viable
27367	Rpl3	1.07912	0.401403	0.237954	10-30% Viable
170935	Grid2ip	1.15707	0.515664	0.238188	10-30% Viable
234199	Fgl1	0.985328	0.370965	0.238231	10-30% Viable
67451	Pkp2	1.1335	0.346109	0.238545	10-30% Viable
16341	Eif3s6	1.11287	0.407908	0.238675	10-30% Viable
66615	Apg4b	1.09104	0.474305	0.238704	Viable
114570	Crip3	1.08244	0.484852	0.238902	10-30% Viable
83491	Pramel1	1.02551	0.384472	0.238921	10-30% Viable
66960	Fam188a	0.994145	0.373632	0.238984	10-30% Viable
19038	Ppic	1.15563	0.470074	0.238997	No Data
259014	Olfr1047	1.17023	0.405041	0.239035	Viable
73181	Nfatc4	1.09774	0.51674	0.239262	10-30% Viable
16678	Krt1	1.16111	0.457461	0.239632	Viable
56330	Pdcd5	1.04771	0.549298	0.240021	30-50% Viable
258889	Olfr1301	1.11049	0.473582	0.2403	Viable
192285	Bhc80	1.11335	0.374872	0.240407	30-50% Viable
59125	Nek7	1.2457	0.448314	0.240663	No Data
319387	Lphn3	1.13326	0.463176	0.240784	No Data
15898	Icam5	0.993816	0.559545	0.241049	10-30% Viable
258621	Olfr344	1.04509	0.439252	0.241421	Viable
17118	Marcks	1.14761	0.57755	0.241652	Viable
51811	Clecsf13	1.33592	0.396196	0.241764	No Data
207227	Stxbp5l	1.02872	0.476136	0.242101	Viable
68770	Phtf2	1.10649	0.552237	0.242109	10-30% Viable
326618	Tpm4	1.06707	0.442343	0.2422	10-30% Viable
66878	Riok3	1.24685	0.465995	0.242351	No Data
223922	Atf7	1.15572	0.523413	0.242387	10-30% Viable
71306	Mfap3l	1.02842	0.524123	0.242455	Viable
140721	Caskin2	1.08002	0.414312	0.242538	10-30% Viable
14388	Gab1	1.03189	0.394001	0.243103	10-30% Viable
21786	Tff3	1.08541	0.421719	0.243128	30-50% Viable
11554	Adrb1	1.20374	0.34949	0.243634	No Data
66235	Eif1ay	1.04096	0.424641	0.243938	30-50% Viable
12789	Cnga2	1.17924	0.383148	0.244176	No Data
21789	Tfpi2	1.08676	0.583109	0.244191	10-30% Viable
232341	Wnk1	1.17607	0.476809	0.244227	No Data
15425	Hoxc6	1.03283	0.512213	0.244542	10-30% Viable
16362	Irf1	1.04201	0.59535	0.244634	10-30% Viable
382427	Best3	1.29445	0.391257	0.244636	No Data
14463	Gata4	1.10948	0.349187	0.244848	10-30% Viable
50706	Postn	1.13299	0.458937	0.244971	10-30% Viable
106869	Tnfaip8	0.99507	0.387615	0.245248	10-30% Viable
69902	2610012O22Rik	1.06675	0.564708	0.245388	Viable
280635	Emilin3	1.08498	0.567813	0.245493	30-50% Viable
14133	Fcna	1.05477	0.443	0.245532	Viable
17174	Masp1	1.15459	0.423417	0.245629	30-50% Viable
72674	Adipor1	1.17489	0.334427	0.245699	30-50% Viable
258888	Olfr1298	1.05646	0.527245	0.245732	Viable
56705	Ranbp9	1.07361	0.428631	0.245998	No Data
320165	Tacc1	0.98436	0.412248	0.246364	30-50% Viable
12507	Cd5	1.35218	0.501781	0.246628	No Data
68267	Slc25a22	1.07629	0.387631	0.248612	No Data
60344	Fign	1.1207	0.429188	0.249402	Viable
19124	Procr	1.12155	0.437229	0.249428	No Data
258320	Olfr1232	1.00423	0.482577	0.249782	Viable
235682	Zfp445	1.13489	0.304379	0.25009	10-30% Viable
211253	Mtrf1	1.07246	0.438611	0.250178	Viable
140795	P2ry14	1.02565	0.449849	0.250273	No Data
16170	Il16	1.01817	0.442561	0.250278	10-30% Viable
26961	Rpl8	1.03521	0.644516	0.250374	30-50% Viable
12469	Cct8	1.16432	0.41787	0.250704	10-30% Viable
14961	H2-Ab1	1.10919	0.384714	0.250767	30-50% Viable
12068	Bet1	1.02799	0.386607	0.250801	30-50% Viable
21423	Tcfe2a	1.11487	0.490303	0.25106	10-30% Viable
54217	Rpl36	1.03247	0.669311	0.251122	30-50% Viable
214048	1700108L22Rik	1.02074	0.465922	0.251153	Viable
227644	Snapc4	1.1179	0.531504	0.251196	10-30% Viable
67532	Mfap1	1.05461	0.545819	0.251367	30-50% Viable
259080	Olfr619	1.15077	0.494602	0.251427	Viable
16165	Il13ra2	1.30979	0.437801	0.251492	No Data
19331	Rab19	1.05274	0.381805	0.251544	10-30% Viable
19185	Psmd4	1.02291	0.578103	0.251604	30-50% Viable
70827	Trak2	1.00957	0.465407	0.251833	Viable
11640	Akap1	1.22148	0.528829	0.251853	10-30% Viable
18316	Olfr19	1.11533	0.462078	0.251886	Viable
22439	Xkh	0.988917	0.606436	0.252004	10-30% Viable
93723	Pcdhga11	1.21938	0.420808	0.252456	10-30% Viable
170711	Otud7a	1.05732	0.466781	0.252458	Viable
23954	Nek3	1.21487	0.487694	0.252572	No Data
68090	Yif1	1.02579	0.463353	0.252615	30-50% Viable
16665	Krt15	1.13486	0.476782	0.253338	30-50% Viable
227632	Kcnt1	1.23074	0.432822	0.253566	30-50% Viable
64384	Sirt3	1.02865	0.590105	0.253742	Viable
71833	Dcaf7	0.998465	0.434883	0.253761	30-50% Viable
18106	Cd244	1.42377	0.434156	0.253976	No Data
51800	Bok	1.15494	0.557543	0.25422	10-30% Viable
21454	Tcp1	0.95775	0.485524	0.254456	Viable
236784	Olfr1320	1.11185	0.38657	0.254648	30-50% Viable
22630	Ywhaq	1.03233	0.568759	0.255009	10-30% Viable
215855	Taar6	1.02358	0.398881	0.255331	No Data
13855	Epn2	0.974348	0.561362	0.255465	Viable
54721	Tyk2	1.16699	0.479882	0.255512	No Data
14248	Flii	1.19321	0.499361	0.255559	10-30% Viable
23877	Fiz1	1.00339	0.559047	0.255659	30-50% Viable
14548	Mrps33	1.0978	0.404709	0.255765	30-50% Viable
22689	Zfp27	1.13181	0.598033	0.25627	10-30% Viable
20306	Ccl7	1.10244	0.51609	0.256328	10-30% Viable
14241	Foxl1	1.13198	0.56937	0.256765	10-30% Viable
258676	Olfr1424	1.08122	0.442411	0.256855	Viable
76905	Lrg1	1.11326	0.395057	0.257269	30-50% Viable
13656	Egr4	1.11857	0.528423	0.257376	10-30% Viable
17057	Klrb1a	1.06919	0.403135	0.25771	30-50% Viable
13590	Leftb	0.976568	0.525756	0.257765	30-50% Viable
21753	Tes	1.08882	0.505242	0.257911	10-30% Viable
259092	Olfr569	1.10304	0.588071	0.258035	Viable
18744	Pja1	1.06942	0.325973	0.258082	Viable
258896	Olfr1206	1.21902	0.505722	0.258169	30-50% Viable
106052	Fbxo4	1.02689	0.439052	0.258277	30-50% Viable
21349	Tal1	1.03577	0.595153	0.258278	10-30% Viable
19651	Rbl2	1.10031	0.454959	0.258366	10-30% Viable
11690	Alox5ap	0.972964	0.477699	0.258611	Viable
330474	BC057627		0.470963	0.258672	30-50% Viable
236576	Spry3	1.05299	0.451103	0.258937	30-50% Viable
20874	Slk	1.21374	0.537031	0.258966	No Data
67717	Lipf	1.10437	0.444145	0.259535	No Data
16564	Kif21a	1.14714	0.532946	0.259763	10-30% Viable
74499	Sost	1.08269	0.455401	0.259792	30-50% Viable
68490	1110003A17Rik	1.13252	0.469689	0.260072	10-30% Viable
15000	H2-DMb2	1.11547	0.444517	0.260099	30-50% Viable
259102	Olfr630	1.15636	0.47554	0.260439	Viable
56522	Papolb	1.2489	0.557648	0.260562	No Data
233221	Mrgpra1	1.0599	0.416636	0.260577	30-50% Viable
11924	Neurog2	1.11674	0.534985	0.260754	10-30% Viable
20480	Clpb	1.09229	0.279745	0.261064	10-30% Viable
225358	Fam13b		0.440065	0.261317	30-50% Viable
218121	Oact1	1.12603	0.435927	0.261395	No Data
19113	Prl7a1	1.05718	0.38699	0.261946	10-30% Viable
53614	Reck	1.12708	0.523925	0.262071	10-30% Viable
258976	Olfr1262	1.09989	0.502636	0.2621	Viable
16950	Loxl3	1.08031	0.468934	0.262872	No Data
15874	Iapp	1.02921	0.51249	0.263027	30-50% Viable
212712	Satb2	1.11257	0.512117	0.263521	10-30% Viable
241568	Lrrc4c	1.14582	0.376506	0.263641	10-30% Viable
52033	Pbk	1.2607	0.495633	0.263719	No Data
225929	AV312086		0.368787	0.263762	10-30% Viable
11352	Abl2	1.07948	0.389798	0.264194	10-30% Viable
212555	Pqlc2	1.12676	0.379432	0.264233	30-50% Viable
226896	Tcfap2d	1.12612	0.593781	0.264625	10-30% Viable
20624	Snrp116	1.30929	0.627175	0.264768	No Data
57783	Tnip1	0.994422	0.423428	0.264858	10-30% Viable
19200	Pstpip1	1.16569	0.600264	0.265181	10-30% Viable
382083	Snx22	1.04976	0.36158	0.265246	30-50% Viable
258489	Olfr486	1.22971	0.365923	0.265253	30-50% Viable
257919	Olfr467	1.16274	0.310103	0.265253	10-30% Viable
217869	Eif5	1.07889	0.492614	0.265333	30-50% Viable
18709	Pik3r2	1.11737	0.473615	0.265564	30-50% Viable
57756	Fhl5	1.14165	0.590899	0.265829	10-30% Viable
239659	C1ql4	1.0221	0.535486	0.265932	30-50% Viable
108682	Gpt2	1.08107	0.439579	0.266162	No Data
19942	Rpl27	0.964903	0.603192	0.266829	Viable
18693	Pick1	1.11143	0.446668	0.267027	No Data
16193	Il6	1.07691	0.519215	0.267062	10-30% Viable
74782	Glt8d2	1.28113	0.479943	0.26711	No Data
20807	Srf	1.13521	0.554275	0.2672	10-30% Viable
15404	Hoxa7	1.12733	0.565044	0.267346	30-50% Viable
12322	Camk2a	1.07026	0.326925	0.267642	30-50% Viable
67151	Psmd9	1.25208	0.338749	0.268783	10-30% Viable
53886	Cdkl2	1.18182	0.41162	0.269124	No Data
54633	Pqbp1	1.04982	0.37292	0.269452	Viable
258730	Olfr483	1.23221	0.324773	0.269646	30-50% Viable
18755	Prkch	1.07138	0.410961	0.269683	No Data
12837	Col8a1	1.05709	0.448485	0.269849	10-30% Viable
66863	Lztr1	1.10593	0.546409	0.269991	30-50% Viable
140491	Ppp1r3a	1.09051	0.320948	0.27028	10-30% Viable
15235	Mst1	1.04604	0.390689	0.270468	No Data
54484	Mkrn1	1.08893	0.621585	0.270538	10-30% Viable
26394	Lypla2	1.11903	0.476598	0.270708	No Data
14635	Galk1	0.856797	0.651289	0.270766	No Data
258363	Olfr1093	1.13828	0.345928	0.270932	10-30% Viable
73389	Hbp1	1.12392	0.455268	0.270943	10-30% Viable
73341	Arhgef6	1.25459	0.394323	0.270958	No Data
67538	Zswim3	0.982393	0.462007	0.271105	30-50% Viable
233437	F830104D24Rik	1.08743	0.409578	0.271404	30-50% Viable
20680	Sox7	1.05025	0.54952	0.271431	10-30% Viable
58991	Ghrl	1.05177	0.559131	0.271521	10-30% Viable
26441	Psma4	1.01696	0.456783	0.271605	No Data
17279	Melk	1.25006	0.531625	0.271723	No Data
23845	Clecsf5	1.02769	0.519394	0.271972	<10% Viable
83762	Otof	0.996915	0.455349	0.272214	30-50% Viable
258266	Olfr247	1.11883	0.34029	0.272292	10-30% Viable
214854	Lincr	1.11328	0.397778	0.272302	30-50% Viable
18038	Nfkbil1	1.06257	0.396089	0.27232	Viable
78895	3000003F02Rik	1.01833	0.561166	0.272452	Viable
21453	Tcof1	1.12273	0.4633	0.27293	30-50% Viable
26396	Map2k2	1.2515	0.488964	0.272961	No Data
218544	Sgtb	1.03793	0.516498	0.273021	Viable
56216	Stx1b2	0.964006	0.598164	0.273154	Viable
11891	Rab27a	1.00375	0.406266	0.273279	Viable
19340	Rab3d	1.20184	0.563712	0.273283	No Data
258974	Olfr1233	1.10616	0.544876	0.273895	Viable
67089	Psmc6	0.987558	0.461939	0.273989	10-30% Viable
245038	BC056929	1.08611	0.414648	0.274412	10-30% Viable
12647	Chat	0.959125	0.432146	0.27472	No Data
327814	Ppfia2	1.27939	0.338376	0.274751	No Data
60525	Acas2	1.0095	0.425054	0.27476	10-30% Viable
258844	Olfr1090	1.12384	0.425485	0.274943	Viable
14064	F2rl2	1.07981	0.47314	0.274961	No Data
70335	Reep6	1.01108	0.443412	0.275374	30-50% Viable
276950	Slfn8-pending	0.982752	0.373017	0.275633	Viable
14676	Gna15	1.24644	0.395565	0.275666	No Data
227399	AW555814		0.449541	0.275987	10-30% Viable
259050	Olfr652	1.10414	0.436595	0.276059	Viable
70510	Rnf167	0.964053	0.535841	0.276134	30-50% Viable
56036	Ccnl2	1.11015	0.37252	0.276261	Viable
22142	Tuba1	1.13372	0.483193	0.276272	10-30% Viable
258880	Olfr218	1.10444	0.378254	0.276329	10-30% Viable
258762	Olfr1109	1.12879	0.472517	0.276334	30-50% Viable
218952	Fermt2	1.07666	0.48185	0.276534	Viable
70152	3300001H21Rik	1.14332	0.513915	0.276648	No Data
117589	Asb7		0.407905	0.276792	Viable
17940	Birc1a	1.12396	0.51538	0.277173	Viable
20848	Stat3	1.10012	0.667947	0.277502	10-30% Viable
20731	Spink4	1.0915	0.584621	0.277841	10-30% Viable
58866	Treh	1.13722	0.340932	0.278457	10-30% Viable
319293	A530099J19Rik	1.11425	0.408041	0.278477	10-30% Viable
65970	D15Ertd366e	1.09792	0.554221	0.278481	10-30% Viable
66174	Nudt14	1.0964	0.403744	0.278516	No Data
271127	Adamts16	1.20779	0.434423	0.278618	No Data
110382	C8b	1.03834	0.505678	0.278751	30-50% Viable
67065	Polr3d	1.02335	0.392212	0.278899	30-50% Viable
69656	Pir	0.986087	0.395452	0.278899	30-50% Viable
30052	Pcsk1n	1.14702	0.483275	0.278961	Viable
27029	Sgsh	1.04851	0.348751	0.279096	10-30% Viable
259009	Olfr394	1.12623	0.447879	0.279143	Viable
94091	Trim11	0.954874	0.481726	0.279207	30-50% Viable
75608	2010012F05Rik	1.00606	0.470539	0.279632	30-50% Viable
235533	C330018K18Rik	1.05584	0.332446	0.279668	30-50% Viable
70911	Phyhipl	0.998258	0.422812	0.280082	30-50% Viable
66156	Anapc11	1.14389	0.338927	0.280198	10-30% Viable
19166	Psma2	1.14073	0.448371	0.280238	No Data
230809	Pdik1l	1.14186	0.396248	0.280449	No Data
193116	Slu7	1.04823	0.481284	0.280621	30-50% Viable
232157	Mobk1b	1.1204	0.368719	0.280646	30-50% Viable
399510	Map4k5	1.18081	0.543905	0.280678	No Data
387514	Tas2r143	0.929927	0.466596	0.281223	10-30% Viable
258139	Olfr591	1.18353	0.576182	0.281466	30-50% Viable
57270	Olfr1508	1.15882	0.495866	0.281577	Viable
258626	Olfr1501	1.10455	0.449252	0.281681	30-50% Viable
66681	Pgm1	1.2881	0.437599	0.282027	No Data
259098	Olfr606	1.08856	0.507311	0.282067	30-50% Viable
258675	Olfr1423	1.05444	0.390873	0.282204	Viable
18183	Nrg3	1.10945	0.411875	0.282208	10-30% Viable
12592	Cdx4	1.06859	0.394938	0.282342	10-30% Viable
19684	Rdx	1.10951	0.456529	0.282424	10-30% Viable
75835	1700108E19Rik	1.16681	0.462775	0.282479	10-30% Viable
18422	Ott	1.10463	0.371657	0.282502	30-50% Viable
15565	Htr6	1.15785	0.39565	0.282735	No Data
14810	Grin1	1.03413	0.464744	0.282806	30-50% Viable
68520	Zfyve21	1.10383	0.642634	0.282959	10-30% Viable
226971	Plekhb2	0.966523	0.529189	0.283157	30-50% Viable
93679	Trim8	0.950334	0.565843	0.283178	10-30% Viable
17289	Mertk	1.25813	0.517123	0.283251	No Data
258246	Olfr594	1.00358	0.572697	0.283268	Viable
26424	Nr5a2	1.18753	0.384676	0.283599	30-50% Viable
319586	4930565A21Rik	1.0043	0.464593	0.283722	10-30% Viable
58214	Cst10	1.08321	0.572155	0.283999	30-50% Viable
73647	Capn9	1.17568	0.417279	0.284033	No Data
18720	Pip5k1a	1.13019	0.517288	0.284157	No Data
258439	Olfr1309	1.05154	0.543361	0.284273	Viable
22746	Zfp85-rs1	1.03236	0.521038	0.284514	10-30% Viable
258935	Olfr790	1.06314	0.432988	0.284532	<10% Viable
26427	Creb3l1	1.04446	0.336975	0.284585	30-50% Viable
258968	Olfr1247	1.0978	0.507458	0.284641	Viable
56031	Ppie	1.14971	0.456813	0.284869	No Data
71883	2310002F18Rik	1.16016	0.518921	0.284869	No Data
140859	Nek8	1.17432	0.541894	0.284966	No Data
259099	Olfr676	1.22314	0.564703	0.285071	30-50% Viable
11552	Adra2b	1.22964	0.590063	0.28521	No Data
69833	Polr2f	1.00321	0.511145	0.285241	10-30% Viable
20104	Rps6	1.00473	0.394162	0.285545	30-50% Viable
20431	Si	1.15145	0.413473	0.28575	30-50% Viable
57294	Rps27	1.05057	0.504299	0.286275	Viable
16478	Jund	1.02713	0.569568	0.286592	10-30% Viable
13544	Dvl3	1.09159	0.476736	0.286659	No Data
140904	Caln1	1.02539	0.519964	0.286776	30-50% Viable
68705	Gtf2f2	1.09	0.463162	0.287014	10-30% Viable
230935	Dnajc11	1.03674	0.444279	0.287401	10-30% Viable
19346	Rab6	1.05026	0.385437	0.287417	No Data
70425	Csnk1g3	1.03197	0.357673	0.287592	Viable
76263	Gstk1	1.22187	0.486847	0.287752	No Data
226977	Actr1b	1.06492	0.53815	0.287943	10-30% Viable
27398	Mrpl2	1.08044	0.539097	0.288048	Viable
16679	Krt2-10	1.13047	0.466266	0.288104	10-30% Viable
16174	Il18rap	1.33214	0.460427	0.288336	No Data
66881	Pcyox1	1.18094	0.459239	0.288465	Viable
235402	Lingo1	1.11686	0.40734	0.288697	10-30% Viable
18610	Pdyn	1.08394	0.486122	0.288795	Viable
17141	Magea5	1.08947	0.488476	0.288815	10-30% Viable
83563	Usp26	1.08972	0.444655	0.288872	No Data
108069	Grm3	1.15869	0.524367	0.289103	No Data
13483	Dpp6	1.05965	0.475018	0.289202	Viable
18717	Pip5k1c	1.16946	0.499826	0.289428	No Data
14232	Fkbp8	1.15691	0.522169	0.289435	No Data
15414	Hoxb6	1.06964	0.565949	0.29024	10-30% Viable
22687	Zfp259	1.02274	0.432292	0.290534	30-50% Viable
22350	Ezr	1.11943	0.519172	0.290658	10-30% Viable
59015	Nup160	1.05698	0.425232	0.290694	30-50% Viable
11878	Arx	1.06471	0.422104	0.290763	30-50% Viable
13041	Ctsw	1.16297	0.553036	0.290779	No Data
67898	2600002E23Rik	1.05078	0.448996	0.290952	10-30% Viable
73360	Actrt1	1.09869	0.445813	0.291001	10-30% Viable
116904	AW319487	1.1109	0.546499	0.291001	10-30% Viable
53627	Porcn	0.984975	0.439542	0.291182	30-50% Viable
171259	Vmn1r193	1.0765	0.474039	0.291278	10-30% Viable
258179	Olfr331	1.14785	0.453271	0.291555	30-50% Viable
232174	Cyp26b1	1.11267	0.518711	0.291611	10-30% Viable
15485	Hsd17b1	1.07758	0.428096	0.29162	30-50% Viable
69617	Pitrm1	1.12153	0.416597	0.291751	No Data
257886	Olfr225	1.16411	0.633717	0.292285	Viable
258788	Olfr1246	1.08052	0.509194	0.292504	Viable
258949	Olfr338	1.09635	0.461718	0.292529	Viable
232370	Clstn3	1.05047	0.5434	0.292822	10-30% Viable
76722	Ckmt2	1.13004	0.44542	0.292926	No Data
68498	1110014F12Rik	1.12289	0.453587	0.292967	10-30% Viable
19182	Psmc3	0.970022	0.447419	0.292979	10-30% Viable
18162	Npr3	1.07497	0.517583	0.293062	30-50% Viable
319721	C030002J06Rik	1.07868	0.419209	0.293081	10-30% Viable
21387	Tbx4	1.02593	0.572839	0.293138	10-30% Viable
76626	Msi2h	0.929329	0.507051	0.293347	10-30% Viable
100129	Gpr153	1.19819	0.537555	0.293395	No Data
70762	6330415M09Rik	1.12585	0.562371	0.293411	10-30% Viable
227157	Mpp4	1.17666	0.431377	0.294112	No Data
18749	Prkacb	0.980653	0.45654	0.294863	30-50% Viable
257936	Olfr1028	1.18895	0.388446	0.294961	10-30% Viable
18952	SEPT4	1.0591	0.549806	0.295264	Viable
67675	Cuta	0.968572	0.643226	0.295299	30-50% Viable
57269	Olfr1507	1.06368	0.513839	0.295449	Viable
224022	Slc7a4	1.11715	0.495667	0.295663	30-50% Viable
207839	Galnt6	1.12507	0.413611	0.295724	No Data
209456	Trp53bp2	1.09239	0.566767	0.296329	Viable
215351	Senp6	0.992872	0.493241	0.296515	30-50% Viable
13801	Enam	1.0254	0.521151	0.296536	30-50% Viable
226041	Pgm5	1.12892	0.495512	0.296641	No Data
18631	Pex11a	1.15898	0.431447	0.296664	30-50% Viable
258616	Olfr357	1.23573	0.400892	0.296737	30-50% Viable
18383	Tnfrsf11b	1.21861	0.496626	0.296866	No Data
258441	Olfr1310	1.02887	0.57223	0.297206	Viable
74020	Cpne4	0.989092	0.444754	0.297631	30-50% Viable
258941	Olfr354	1.10102	0.44087	0.297639	Viable
67068	Dncl2a	1.0557	0.56278	0.297676	10-30% Viable
228775	Trib3	1.16001	0.402264	0.297787	No Data
12323	Camk2b	1.05804	0.362259	0.297847	10-30% Viable
238831	4632422M10Rik	1.15279	0.593749	0.298062	No Data
258396	Olfr1305	1.04404	0.526536	0.298241	Viable
330814	Lphn1	1.10792	0.439653	0.298291	30-50% Viable
15194	Htt	1.15686	0.521843	0.298349	No Data
73178	Wasl	1.06517	0.492241	0.298623	10-30% Viable
75292	Prkd3	1.14376	0.497743	0.298897	No Data
19725	Rfx2	1.10987	0.569669	0.29933	10-30% Viable
382985	Rrm2b	0.978648	0.530196	0.299445	No Data
13605	Ect2	1.16389	0.574892	0.299555	10-30% Viable
217262	Abca9	1.32846	0.433113	0.299664	No Data
268449	Rpl23a	1.00891	0.606327	0.299925	Viable
387354	Tas2r129	0.950028	0.426564	0.300043	30-50% Viable
258972	Olfr1239	1.12585	0.443037	0.300105	Viable
16660	Krt1-1	1.13972	0.522104	0.300135	Viable
229521	Syt11	1.12613	0.53145	0.300375	30-50% Viable
218066	Olfr11	1.15664	0.472162	0.300891	Viable
73336	1700036D21Rik	1.01496	0.411952	0.300987	30-50% Viable
75530	1700024C24Rik	0.304117	0.246171	0.301107	Viable
239096	Cdh24	1.06946	0.527451	0.301145	30-50% Viable
258910	Olfr1280	1.04807	0.428243	0.301345	Viable
18481	Pak3	1.20815	0.488223	0.301353	No Data
20020	Polr2a	1.12432	0.485911	0.301712	No Data
353148	Tas2r139	0.967547	0.442029	0.301861	10-30% Viable
13427	Dncic2	1.01256	0.534413	0.301959	10-30% Viable
404549	Ifna14	1.03074	0.49672	0.302079	30-50% Viable
93765	Ube2n	1.03262	0.499352	0.302229	10-30% Viable
229725	Clcc1	1.05987	0.493077	0.302556	10-30% Viable
70359	Gtpbp3	1.12767	0.467844	0.302847	10-30% Viable
208643	Eif4g1	1.06855	0.593502	0.302917	30-50% Viable
258241	Olfr1212	1.14836	0.393854	0.302988	Viable
99526	Usp53	1.09592	0.520014	0.303054	10-30% Viable
11966	Atp6v1b2	1.04026	0.486225	0.303117	No Data
17713	Grpel1	0.977833	0.473913	0.303652	Viable
17022	Lum	1.12575	0.422612	0.303694	Viable
110557	H2-Q6	1.10524	0.521653	0.303735	Viable
208177	Phldb2	1.00856	0.50633	0.303738	Viable
258674	Olfr1427	0.992096	0.488813	0.303932	Viable
226153	Peo1	1.04866	0.436555	0.304118	Viable
16149	Cd74	1.02987	0.529817	0.304497	Viable
212483	BC021381		0.428686	0.304651	Viable
22026	Nr2c2	1.08745	0.349312	0.304675	No Data
94112	Pcqap	1.13016	0.468102	0.304864	30-50% Viable
258618	Olfr355	1.24209	0.350884	0.305	Viable
117606	Boc	1.09172	0.400418	0.305102	30-50% Viable
14467	Gbas	1.02963	0.551943	0.305105	30-50% Viable
73660	Cabp4	1.08402	0.553802	0.305193	10-30% Viable
259116	Olfr559	1.03786	0.606928	0.305197	Viable
18846	Plxna3	1.15412	0.580088	0.305239	No Data
14395	Gabra2	1.05319	0.524426	0.305364	No Data
211147	9630025C22	1.11107	0.400272	0.305652	30-50% Viable
66860	Tanc1	1.05321	0.394462	0.305796	Viable
22025	Nr2c1	1.18671	0.443675	0.305858	30-50% Viable
54152	Dnalc4	1.21675	0.59506	0.305925	10-30% Viable
20464	Sim1	1.09236	0.510654	0.306015	10-30% Viable
386655	Eid2	1.46387	0.390001	0.306082	No Data
17140	Magea4	1.03685	0.499668	0.306151	Viable
22153	Tubb4	1.19764	0.532589	0.30637	10-30% Viable
232878	Hkr2	1.15788	0.524033	0.306468	10-30% Viable
68436	Rpl34	1.07101	0.498147	0.306495	Viable
218699	Pxk	1.11701	0.586041	0.306847	No Data
19951	Rpl32	1.04521	0.581105	0.307031	30-50% Viable
104174	Gldc	1.10654	0.375186	0.307141	30-50% Viable
11682	Alk	1.07003	0.487528	0.307419	No Data
547343	LOC547343	1.02751	0.624548	0.307546	30-50% Viable
258843	Olfr1087	1.12642	0.532532	0.307706	Viable
67702	Rnf149	1.08163	0.373172	0.30773	10-30% Viable
217371	Rab40b	1.05654	0.378054	0.307822	No Data
80891	Msr2	1.16221	0.389082	0.307995	10-30% Viable
20273	Scn8a	1.09094	0.450745	0.308237	No Data
224480	Nox3	1.12732	0.502242	0.308271	No Data
258886	Olfr1299	1.05129	0.47429	0.308329	Viable
70484	Slc35d2	1.05214	0.409378	0.308405	No Data
18700	Piga	1.06869	0.443142	0.308482	No Data
12266	C3	0.976385	0.578868	0.308539	Viable
258477	Olfr197	1.10164	0.546369	0.308834	Viable
12971	Crym	0.970601	0.489864	0.308854	30-50% Viable
67373	2210010C04Rik	1.04124	0.409603	0.308912	No Data
14156	Fen1	1.11574	0.492177	0.309211	Viable
16601	Bteb1	1.08928	0.444027	0.309222	10-30% Viable
258617	Olfr356	1.16393	0.413348	0.309602	30-50% Viable
258802	Olfr143	1.02161	0.52388	0.309622	Viable
252912	Vmn1r188	1.02245	0.522716	0.310106	30-50% Viable
15929	Idh3g	1.11065	0.430471	0.310396	Viable
16909	Lmo2	1.07011	0.557174	0.310398	Viable
69719	Cad	0.950701	0.44774	0.310423	No Data
100163	Pafah2	1.21538	0.341047	0.310669	10-30% Viable
66289	1810030J14Rik	0.954384	0.676144	0.310706	Viable
16195	Il6st	1.34744	0.488834	0.311001	No Data
258600	Olfr270	1.02925	0.498112	0.31107	30-50% Viable
12294	Cacna2d3	1.02919	0.419339	0.311118	No Data
21942	Tnfrsf9	1.03055	0.589106	0.31115	No Data
94275	Maged1	1.05682	0.5838	0.311233	30-50% Viable
77630	Prdm8	1.04888	0.376372	0.311307	Viable
105203	BC016423		0.487344	0.311485	30-50% Viable
269604	F730108M23Rik	1.137	0.50948	0.31152	No Data
14972	H2-K1	1.07243	0.45313	0.311614	10-30% Viable
19227	Pthlh	1.02184	0.478449	0.312077	10-30% Viable
14581	Gfi1	1.10861	0.395537	0.312171	10-30% Viable
19766	Ripk1	1.12577	0.806488	0.312207	No Data
67860	S100a16	1.05974	0.541912	0.312286	10-30% Viable
258705	Olfr398	1.25038	0.447947	0.312321	30-50% Viable
239134	Gucy1b2	1.04878	0.554021	0.312421	30-50% Viable
21909	Tlx2	1.119	0.480534	0.312466	No Data
14686	Gnat2	1.13028	0.482169	0.312491	No Data
78414	1700034E13Rik	0.335187	0.228917	0.312616	Viable
208982	Hmgcll1	0.976416	0.43017	0.312629	10-30% Viable
333654	Ppp1r13l	1.05936	0.567568	0.312901	30-50% Viable
15200	Hbegf	1.12796	0.578908	0.313184	10-30% Viable
13524	Adam18	1.04871	0.467718	0.313423	No Data
22123	Psmd3	1.08399	0.482365	0.313455	Viable
258979	Olfr1255	1.13132	0.429729	0.313472	Viable
231991	Creb5	1.07367	0.64191	0.31369	30-50% Viable
20758	Sprr2d	1.06501	0.422521	0.313713	30-50% Viable
93714	Pcdhga6	1.12046	0.428467	0.31387	10-30% Viable
258684	Olfr1459	1.05115	0.440345	0.313887	30-50% Viable
258988	Olfr38	1.23431	0.417869	0.31389	30-50% Viable
12466	Cct6a	1.19631	0.448505	0.313973	10-30% Viable
20556	Slfn2	1.16352	0.391623	0.314181	Viable
258455	Olfr1204	1.00021	0.447859	0.314258	Viable
20563	Slit2	1.09957	0.421536	0.314318	No Data
108723	Card11	1.3877	0.437956	0.31473	No Data
22154	Tubb5	1.15318	0.586087	0.314793	10-30% Viable
13371	Dio2	1.07231	0.500674	0.315042	Viable
22117	Tst	0.982689	0.49434	0.315093	No Data
18796	Plcb2	1.0236	0.477329	0.31516	Viable
269295	Rtn4rl2	1.08585	0.533682	0.315584	No Data
15569	Elavl2	1.02139	0.502355	0.315602	30-50% Viable
59049	Slc22a17	1.08779	0.435083	0.315937	30-50% Viable
21771	Tex292	1.0569	0.466831	0.316306	30-50% Viable
170719	Oxr1	1.12666	0.445118	0.316417	Viable
276952	Rasl10b	1.17624	0.372205	0.316484	No Data
22110	Tspyl1	1.04981	0.625546	0.316607	Viable
18643	Pfn1	1.0877	0.451728	0.316976	30-50% Viable
14967	H2-D4	1.09513	0.567259	0.317073	Viable
19894	Rph3a	1.00434	0.492258	0.317154	30-50% Viable
229534	Pbxip1	1.06224	0.462844	0.317163	Viable
72667	6230401O10Rik	1.1278	0.555034	0.317251	10-30% Viable
213773	Tbl3	0.953785	0.437434	0.317258	30-50% Viable
67046	Tbc1d7	0.918232	0.470838	0.317793	10-30% Viable
80297	Spnb4	1.11084	0.503108	0.318048	10-30% Viable
17773	Mtnr1a	1.11481	0.578083	0.318114	No Data
69804	5033425B17Rik	1.14985	0.467193	0.318204	10-30% Viable
22226	Ucn	1.00166	0.58752	0.318279	10-30% Viable
67873	2410018C20Rik	0.980929	0.500547	0.31828	10-30% Viable
17248	Mdm4	1.03235	0.474634	0.318337	10-30% Viable
22166	Txn1	1.10495	0.605118	0.318463	30-50% Viable
23983	Pcbp1	1.14832	0.359187	0.318583	30-50% Viable
71375	Foxn3	1.13924	0.485831	0.31877	10-30% Viable
217116	Tisp78	1.05501	0.570922	0.318789	30-50% Viable
209131	4732481H14Rik	1.0042	0.524002	0.318827	Viable
18604	Pdk2	1.24319	0.564442	0.318979	No Data
69906	Mftc	1.21209	0.397643	0.319146	No Data
72692	2810036L13Rik	0.978912	0.472719	0.319619	30-50% Viable
67569	9130411I17Rik	1.16527	0.482252	0.319982	No Data
21391	Tbxas1	1.07789	0.407835	0.320247	30-50% Viable
213556	Plekhh2	0.966523	0.392752	0.320296	Viable
56429	Dpt	1.10498	0.603265	0.320325	10-30% Viable
76856	Catsper3	1.07134	0.504905	0.32051	No Data
22213	Ube2g2	1.01325	0.593922	0.320617	30-50% Viable
108853	Mtrf1l	1.16014	0.430877	0.320741	Viable
21974	Top2b	1.17416	0.512697	0.320896	No Data
18002	Nedd8	1.04549	0.538112	0.320907	30-50% Viable
72843	Prdm4	1.14701	0.587012	0.320914	10-30% Viable
20197	S100a3	1.12463	0.534519	0.321151	30-50% Viable
18506	Pax4	1.12925	0.614434	0.321628	No Data
71989	Rpusd4	0.987293	0.511752	0.321723	30-50% Viable
215332	Slc36a3	1.03089	0.394368	0.321971	Viable
58172	Sertad2	1.04986	0.451804	0.322251	30-50% Viable
17150	Mfap2	0.992788	0.542996	0.32226	30-50% Viable
258440	Olfr1317	1.05517	0.563374	0.322297	Viable
258292	Olfr446	1.18143	0.425158	0.322362	30-50% Viable
66355	Gmpr	1.03023	0.552435	0.322864	10-30% Viable
67369	1810019P04Rik	1.12607	0.542601	0.323128	No Data
13113	Cyp3a13	1.01112	0.588712	0.323216	10-30% Viable
69847	Wnk4	0.936879	0.481671	0.323284	No Data
20766	Sprr3	1.32096	0.536776	0.323406	10-30% Viable
387349	Tas2r121	0.937723	0.462443	0.32346	Viable
18312	Olfr15	1.09065	0.43267	0.32359	Viable
18011	Neurl	1.04423	0.379373	0.323978	Viable
67800	Dgat2	1.22878	0.429788	0.324125	No Data
70314	Rabep2	1.02143	0.591687	0.324186	No Data
22690	2810438M17Rik	1.11458	0.470848	0.324195	10-30% Viable
22697	Zipro1	1.0358	0.575184	0.324272	10-30% Viable
320634	Ocrl	1.06651	0.440208	0.32492	30-50% Viable
20610	Sumo3	0.958535	0.411788	0.324967	Viable
56526	SEPT6	1.09594	0.566587	0.325013	10-30% Viable
241035	Pkhd1	0.991537	0.531889	0.325028	Viable
64435	Fcamr	1.27272	0.591779	0.325077	No Data
54364	Rpp30	1.03576	0.424902	0.325145	30-50% Viable
14950	H13	1.08446	0.44636	0.325151	No Data
215335	Slc36a1	1.05748	0.461163	0.325366	Viable
13992	Khdrbs3	0.921289	0.414539	0.325461	10-30% Viable
19821	Rnf2	1.23767	0.585094	0.325607	10-30% Viable
258942	Olfr352	1.09799	0.53271	0.325627	30-50% Viable
20638	Snrpb	1.01033	0.260884	0.32566	30-50% Viable
171580	Mical1	1.04168	0.597077	0.326036	10-30% Viable
258355	Olfr677	1.1903	0.496857	0.326224	30-50% Viable
11515	Adcy9	1.06061	0.561647	0.326632	30-50% Viable
11789	Apc	1.08806	0.554022	0.326681	10-30% Viable
54445	Unc93b1	1.10542	0.401974	0.32677	10-30% Viable
212986	Scfd2	1.01472	0.474986	0.327265	30-50% Viable
17916	Myo1f	1.12165	0.621746	0.327286	30-50% Viable
170458	Gpha2	1.05176	0.534237	0.32732	10-30% Viable
72388	Ripk4	1.06347	0.480282	0.327482	No Data
241656	Pak7	1.4465	0.523368	0.327839	No Data
236920	Stard8	1.11163	0.378579	0.32791	No Data
19011	Pp11r	0.98902	0.458961	0.327926	Viable
258975	Olfr1234	1.03325	0.557027	0.32815	Viable
208266	Dot1l	1.16643	0.463078	0.328242	No Data
269198	A530083I02Rik	1.07553	0.506357	0.328403	Viable
19216	Ptger1	1.07631	0.53267	0.328595	No Data
23999	Ptk9l	1.13004	0.498661	0.328801	10-30% Viable
72774	Neil1	1.20928	0.434227	0.32885	No Data
70928	Rnf36	1.11599	0.478399	0.329028	30-50% Viable
74116	Pi16	0.995122	0.373673	0.329049	Viable
244418	D8Ertd82e	1.13733	0.519439	0.329219	30-50% Viable
258487	Olfr722	1.13359	0.413433	0.329228	Viable
258947	Olfr345	1.05948	0.583393	0.329521	Viable
11603	Agrn	1.14029	0.458054	0.329624	10-30% Viable
214944	Mobkl2b	1.12728	0.505945	0.329715	10-30% Viable
258971	Olfr1243	1.07505	0.509387	0.329722	Viable
108083	Pip4k2b	1.13824	0.526812	0.329805	No Data
12633	Cflar	1.3182	0.418021	0.329844	No Data
12467	Cct6b	1.03746	0.58955	0.329873	10-30% Viable
233552	Gdpd5	1.11272	0.37722	0.329907	No Data
56727	Miox	1.01885	0.645915	0.32992	30-50% Viable
114663	Impa2	1.13971	0.522419	0.330083	30-50% Viable
232889	Pla2g4c	1.03335	0.530945	0.33016	Viable
258627	Olfr1504	1.08045	0.460062	0.330224	30-50% Viable
171282	Acot4	0.99573	0.633649	0.3303	No Data
72599	Pdia5	1.15912	0.52271	0.330537	No Data
332937	Tcfap2e	1.08541	0.640604	0.330574	10-30% Viable
81905	Cacng8	1.02876	0.501467	0.330748	No Data
319200	Gpr82	1.15096	0.400845	0.331053	No Data
14601	Ghrh	1.08982	0.415447	0.331111	10-30% Viable
170755	Sgk3	1.04753	0.493828	0.331127	30-50% Viable
14190	Fgl2	1.01053	0.427264	0.331329	10-30% Viable
18647	Pftk1	1.20362	0.539247	0.33146	No Data
12524	Cd86	1.14995	0.523755	0.331553	30-50% Viable
21422	Tcfcp2	1.13922	0.534936	0.331932	10-30% Viable
80290	Gpr146	1.20288	0.537202	0.332092	No Data
234852	Chmp1a	0.984438	0.564715	0.332145	Viable
81489	Dnajb1	1.0413	0.586765	0.332269	10-30% Viable
55944	Eif3s7	1.17735	0.534936	0.332461	Viable
21877	Tk1	1.16272	0.498971	0.332609	No Data
233222	Mrgpra3	1.10572	0.458797	0.332917	30-50% Viable
109658	Txln	1.09289	0.529817	0.333079	30-50% Viable
20438	Siah1b	1.07862	0.413993	0.333183	Viable
11461	Actb	1.11058	0.54931	0.333261	10-30% Viable
276846	Pigs	0.998258	0.595968	0.333307	Viable
192212	Prom2	1.08749	0.325835	0.333675	30-50% Viable
228839	Tgif2	1.0938	0.614178	0.333808	10-30% Viable
19110	Prl4a1	1.12233	0.545436	0.334071	Viable
56284	Mrpl19	1.00579	0.57104	0.334166	Viable
12265	C2ta	1.12808	0.356406	0.334273	10-30% Viable
233231	Mrgprb1	1.11437	0.495647	0.334461	10-30% Viable
214616	Spata5l1	0.899686	0.536662	0.334708	No Data
26444	Psma7	1.12365	0.447491	0.334715	No Data
231507	Plac8	1.00796	0.48617	0.334726	Viable
67448	Plxdc2	1.00244	0.441711	0.334963	30-50% Viable
258443	Olfr164	1.07255	0.431704	0.335118	Viable
259039	Olfr1413	1.13059	0.443396	0.335195	30-50% Viable
13842	Epha8	1.03546	0.459684	0.335234	30-50% Viable
75617	Rps25	1.03084	0.459878	0.335267	Viable
15016	H2-Q5	1.08345	0.47464	0.335556	Viable
20678	Sox5	1.08987	0.605761	0.335633	10-30% Viable
26878	B3galt2	0.987978	0.463988	0.335703	No Data
14697	Gnb5	1.20646	0.4839	0.33574	10-30% Viable
13618	Ednrb	1.17265	0.478024	0.335972	No Data
20537	Slc5a1	1.02479	0.502409	0.336036	No Data
73287	1700040L02Rik	0.296247	0.252391	0.336183	Viable
14865	Gstm4	1.07629	0.500199	0.336266	No Data
213054	Gabpb2	1.03986	0.609256	0.336328	30-50% Viable
259100	Olfr666	1.17854	0.522479	0.336437	Viable
406220	Krt77	1.0952	0.543125	0.336475	10-30% Viable
12562	Cdh5	1.07158	0.561702	0.336603	10-30% Viable
257883	Olfr1357	1.15661	0.33478	0.336652	30-50% Viable
66552	2010106G01Rik	1.04044	0.429959	0.336659	No Data
207911	Mchr1	1.11565	0.505889	0.336677	No Data
22365	Vps45	0.986313	0.636089	0.336703	Viable
237422	Ric8b	1.016	0.53345	0.336738	10-30% Viable
213084	Cdkl3	1.06547	0.406427	0.337559	Viable
140858	Wdr5	1.00228	0.486342	0.337794	30-50% Viable
67863	Slc25a11	1.0533	0.456102	0.337961	No Data
56096	Plac1	1.03626	0.453231	0.338038	Viable
114641	Rpl31	1.08102	0.605187	0.33807	30-50% Viable
70285	2310066N05Rik	1.11522	0.516441	0.338201	Viable
18027	Nfia	1.09848	0.732251	0.338273	10-30% Viable
258951	Olfr339	1.08352	0.48706	0.338282	Viable
22326	Vax1	1.09718	0.522189	0.338422	No Data
258437	Olfr450	1.14093	0.463909	0.33847	30-50% Viable
56613	Rps6ka4	1.04634	0.454417	0.338585	Viable
23830	Capn10	1.11311	0.484634	0.338986	30-50% Viable
236781	Gpr119	1.07411	0.601839	0.339028	No Data
18976	Pomc	1.01715	0.460302	0.339124	30-50% Viable
67955	Sugt1	0.997274	0.495742	0.339611	Viable
69076	1810015M01Rik	1.06376	0.562221	0.339671	No Data
12461	Cct2	0.89319	0.598017	0.339714	10-30% Viable
258698	Olfr1447	1.12763	0.464904	0.340083	30-50% Viable
22196	Ube2i	1.10195	0.542805	0.340248	10-30% Viable
98267	Stk17b	1.1819	0.534451	0.340346	No Data
66712	Spesp1	1.02181	0.428181	0.340398	30-50% Viable
257959	Olfr1537-ps1	1.07557	0.383966	0.340921	Viable
18347	Olfr48	1.047	0.494397	0.340943	10-30% Viable
76965	3200001I04Rik	1.07696	0.480852	0.340947	10-30% Viable
56523	Pmfbp1	1.03216	0.464751	0.341113	Viable
20822	Ssa2	0.940524	0.436475	0.341326	10-30% Viable
21682	Tec	1.21131	0.513428	0.341343	No Data
58234	Shank3	0.969705	0.511031	0.341345	Viable
18479	Pak1	1.22863	0.48166	0.341368	No Data
12301	Cacybp	1.07745	0.441547	0.341391	30-50% Viable
218693	Paip1	1.10207	0.403806	0.341947	Viable
258867	Olfr131	0.975079	0.527953	0.341956	Viable
15482	Hspa1l	0.991661	0.574622	0.342045	Viable
53321	Cntnap1	1.34334	0.547534	0.34205	No Data
233189	Ctu1		0.450583	0.342237	Viable
19072	Prep	1.15494	0.462587	0.342318	No Data
218271	B4galt7	0.963385	0.455584	0.342412	No Data
18331	Olfr32	1.00853	0.584292	0.342662	30-50% Viable
13516	Epyc	1.02488	0.528939	0.342971	30-50% Viable
107939	Pom121	0.9775	0.542149	0.343006	10-30% Viable
214899	Rbbp2	1.13305	0.534805	0.343232	10-30% Viable
21787	Tfg	1.00556	0.544343	0.34357	Viable
78754	Galntl2	1.13303	0.479935	0.343868	No Data
18390	Oprm1	1.10391	0.546917	0.343891	No Data
83383	Tcfap4	1.09114	0.677183	0.343911	10-30% Viable
259049	Olfr618	1.10938	0.59135	0.344248	Viable
171258	Vmn1r202	1.11965	0.533949	0.344301	30-50% Viable
108156	Mthfd1	1.08281	0.441099	0.345015	No Data
258459	Olfr1388	1.09533	0.450558	0.345059	Viable
20819	Srst	0.94505	0.455601	0.345154	30-50% Viable
17527	Mpv17	1.08446	0.496201	0.345267	Viable
74188	Prl8a8	1.07462	0.434378	0.345662	10-30% Viable
21894	Tln1	1.0351	0.519825	0.34567	10-30% Viable
12262	C1qg	0.96566	0.636222	0.34573	30-50% Viable
14629	Gclc	0.961528	0.484996	0.345867	10-30% Viable
53612	Vti1b	0.994954	0.673217	0.345911	30-50% Viable
403395	Clecsf1	1.01327	0.592035	0.345959	Viable
14344	Fut2	1.13723	0.44026	0.346085	No Data
68999	Anapc10	0.92927	0.517195	0.346136	30-50% Viable
18128	Notch1	0.977325	0.552826	0.346208	30-50% Viable
258898	Olfr1203	1.06267	0.583258	0.346235	Viable
13124	Cyp8b1	1.02709	0.524522	0.346244	10-30% Viable
99045	Mrps26	1.09246	0.456465	0.346339	30-50% Viable
14172	Fgf18	1.08481	0.52909	0.346621	10-30% Viable
224674	Slc37a1	1.07415	0.42201	0.346657	No Data
74409	4932701A20Rik	1.11341	0.485973	0.346803	30-50% Viable
57750	Wdr12	0.987824	0.492868	0.346931	30-50% Viable
11632	Aip	0.969601	0.749304	0.34716	10-30% Viable
20630	Snrp1c	1.05198	0.570201	0.347537	Viable
382075	BC049697		0.502518	0.347555	10-30% Viable
66225	Llph	1.05975	0.5164	0.348217	Viable
238247	Rbbp1	1.06401	0.418915	0.348322	Viable
68816	Ppil1	1.10192	0.609309	0.3485	No Data
94062	Mrpl3	1.03816	0.440874	0.348578	30-50% Viable
53419	Corin	1.06852	0.549886	0.348585	No Data
11409	Acads	0.992025	0.549905	0.348631	30-50% Viable
16147	Ihh	0.974397	0.636456	0.348941	10-30% Viable
71946	2310067E08Rik	0.999089	0.53671	0.349279	Viable
75678	1810043M15Rik	1.01642	0.542464	0.34946	Viable
258522	Olfr1183	1.11195	0.503022	0.349642	Viable
19921	Rpl19	1.13588	0.514189	0.349731	30-50% Viable
192897	Itgb4	1.09672	0.510058	0.349817	No Data
68203	Diras2	1.16669	0.481341	0.350153	No Data
226541	D930050H05Rik	1.11362	0.590495	0.350422	10-30% Viable
11877	Arvcf	1.0597	0.446944	0.350465	30-50% Viable
64658	Mrps25	1.03492	0.471692	0.3505	30-50% Viable
67310	Prlpc2	1.14297	0.494936	0.350517	30-50% Viable
22341	Vegfc	0.994088	0.559688	0.350863	10-30% Viable
98314	AI325464	0.93729	0.618616	0.350864	10-30% Viable
71452	5530600A18Rik	1.09549	0.56215	0.351021	10-30% Viable
216783	Olfr320	1.09446	0.419253	0.351022	Viable
57751	Rnf25	1.05241	0.442663	0.351071	30-50% Viable
230770	Tmem39b		0.715633	0.351104	10-30% Viable
21955	Tnnt1	1.07756	0.49965	0.351773	30-50% Viable
80892	Zfhx4	0.965947	0.518983	0.351979	30-50% Viable
258771	Olfr473	1.21494	0.441304	0.352068	30-50% Viable
74053	Grip1	0.997008	0.532492	0.35211	Viable
258458	Olfr165	1.08119	0.482746	0.352154	Viable
71773	Ugt2b1	1.07259	0.563303	0.352356	No Data
257887	Olfr1200	1.1064	0.459625	0.352525	Viable
259001	Olfr181	1.01592	0.522466	0.352641	Viable
20677	Sox4	1.09908	0.577138	0.352649	10-30% Viable
11567	Avil	1.11644	0.600397	0.352723	10-30% Viable
433693	MGC90611	1.0527	0.514738	0.353088	30-50% Viable
18209	Ntn3	1.18391	0.596619	0.353193	Viable
259063	Olfr691	1.10998	0.499727	0.35356	Viable
12628	Cfh	1.0134	0.554915	0.353674	30-50% Viable
17932	Myt1	1.08892	0.634702	0.353979	Viable
12372	Casq1	1.02589	0.685583	0.354038	10-30% Viable
56212	Rhog	1.14886	0.34629	0.354866	No Data
230971	Egfl3	1.0774	0.700961	0.354871	30-50% Viable
321020	Fpr-rs6	1.02741	0.451845	0.354881	30-50% Viable
66705	Dnase1l2	0.979984	0.482735	0.355114	Viable
258710	Olfr419	1.20011	0.378933	0.355205	30-50% Viable
14729	Gp5	1.24352	0.541752	0.355401	No Data
170930	Sumo2	0.960915	0.45482	0.35548	30-50% Viable
170676	Peg10	1.12075	0.428893	0.35555	Viable
192166	Sardh	1.15422	0.412311	0.355683	30-50% Viable
72960	Top1mt	1.11742	0.526228	0.355705	No Data
16952	Anxa1	1.19164	0.472256	0.355712	No Data
65086	Edg7	1.09112	0.665901	0.355721	No Data
320472	B930008A12Rik	1.20909	0.506337	0.355725	30-50% Viable
64381	Ms4a8a	1.18731	0.627201	0.355889	No Data
76969	Chst1	0.957479	0.520481	0.35595	No Data
27027	Phemx	1.08836	0.382774	0.356109	Viable
109593	Lmo3	1.0166	0.624118	0.356187	10-30% Viable
20182	Rxrb	1.05237	0.49833	0.356206	No Data
108989	Tpr	0.980329	0.564225	0.356375	10-30% Viable
12823	Col19a1	1.05943	0.519665	0.356492	30-50% Viable
216864	Mgl2	1.09793	0.480487	0.356626	10-30% Viable
18566	Pdcd1	1.06997	0.506109	0.356668	Viable
56486	Gabarap	1.10924	0.500666	0.356688	10-30% Viable
223732	BC058638		0.39497	0.356752	30-50% Viable
71853	Pdia6	1.15314	0.550584	0.356821	No Data
243834	Zfp324	1.10891	0.511327	0.356854	10-30% Viable
258454	Olfr1202	1.16307	0.523081	0.356981	Viable
229228	Nudt6	1.08913	0.398385	0.357116	30-50% Viable
258901	Olfr1219	1.12135	0.455767	0.357243	Viable
192198	Lrrc4	1.05148	0.501955	0.357508	30-50% Viable
83679	Usmg4	0.994837	0.490891	0.357574	Viable
11491	Adam17	1.03615	0.533447	0.358256	No Data
94253	AV273951	1.00969	0.651786	0.358558	10-30% Viable
107686	Snrpd2	1.06739	0.604978	0.3588	No Data
20568	Slpi	1.00337	0.63096	0.358903	30-50% Viable
257973	Olfr207	1.03148	0.586089	0.358968	Viable
258460	Olfr1391	1.09106	0.515024	0.359286	Viable
67951	Tubb6	1.04885	0.592544	0.359303	10-30% Viable
12563	Cdh6	1.11269	0.596541	0.359305	10-30% Viable
53892	Ppm1d	1.03281	0.483663	0.359359	30-50% Viable
67127	Sprrl3	0.991617	0.428279	0.359425	30-50% Viable
474145	Clec4a4	1.18319	0.566027	0.359457	Viable
13010	Cst3	1.13098	0.555038	0.359754	30-50% Viable
233081	Gpr40	1.10205	0.461529	0.359761	No Data
104776	Aldh6a1	1.05776	0.494589	0.359824	Viable
258326	Olfr642	1.10473	0.59381	0.359868	Viable
544763	LOC544763	1.21896	0.519738	0.359972	No Data
258748	Olfr1195	1.04587	0.538897	0.360388	Viable
58220	Pard6b	1.08449	0.514221	0.360581	Viable
68537	Mrpl13	1.09624	0.581875	0.360876	Viable
209387	AI451617	1.0764	0.529992	0.360923	30-50% Viable
30800	Mmp20	1.17933	0.470229	0.361206	10-30% Viable
105835	Sgsm3	1.17322	0.544509	0.361539	10-30% Viable
258577	Olfr1026	1.09792	0.513632	0.361647	30-50% Viable
238690	Zfp458	1.15309	0.650645	0.361738	10-30% Viable
72183	Snx6	1.01052	0.564097	0.362159	Viable
54132	Pdlim1	1.15736	0.664798	0.362226	30-50% Viable
67378	Bbs2	0.893989	0.571527	0.36249	30-50% Viable
17207	Mcf2l	1.13758	0.452969	0.362585	No Data
74143	Opa1	1.09251	0.486122	0.362604	Viable
244180	E030002O03Rik	1.03741	0.479528	0.362924	30-50% Viable
70784	Rasl12	1.15409	0.428004	0.362964	No Data
12540	Cdc42	1.11302	0.539077	0.363126	No Data
231805	Pilra	1.05068	0.584988	0.363586	Viable
224044	F730023N20	1.20524	0.418686	0.36369	Viable
21828	Thbs4	1.22288	0.662029	0.363922	10-30% Viable
257932	Olfr332	1.08696	0.421928	0.363991	30-50% Viable
69544	Wdr5b	0.994335	0.588831	0.36479	30-50% Viable
13489	Drd2	1.13166	0.610457	0.365008	No Data
329872	BC037594	1.07659	0.525858	0.365292	30-50% Viable
16592	Fabp5	1.082	0.457801	0.365533	No Data
108011	Ap4e1	1.1344	0.524337	0.365642	Viable
67847	Sncaip	1.14393	0.464518	0.365712	Viable
321008	6330408A02Rik	1.05971	0.466086	0.36576	10-30% Viable
83382	Siglecl1	1.03037	0.569023	0.365888	10-30% Viable
68460	1110001P11Rik	1.15898	0.405807	0.366248	30-50% Viable
18132	Notch4	1.01347	0.41815	0.366336	30-50% Viable
13166	Dbh	1.09582	0.634342	0.366361	No Data
170638	Hpcal4	1.09834	0.521331	0.366392	10-30% Viable
258447	Olfr1241	1.10584	0.504372	0.366416	Viable
326623	Tnfsf15	0.954223	0.504878	0.366508	30-50% Viable
258715	Olfr421	1.16007	0.465108	0.366606	30-50% Viable
232791	Cnot3	1.1278	0.548246	0.366618	10-30% Viable
320207	F730038I15Rik	1.1017	0.396831	0.366653	30-50% Viable
224118	1700021K19Rik	0.409718	0.298435	0.366656	Viable
100900	Hscb		0.500151	0.366659	30-50% Viable
114662	Isp2	1.06777	0.529859	0.366835	Viable
26395	Map2k1	1.25684	0.60488	0.366997	No Data
67474	Snap29	0.941146	0.618923	0.367034	Viable
74533	Zfp336	1.12021	0.637376	0.367679	10-30% Viable
18451	P4ha1	1.22288	0.634072	0.36768	No Data
50930	Tnfsf14	1.06718	0.481998	0.36843	30-50% Viable
258927	Olfr481	1.15893	0.512071	0.368594	30-50% Viable
26407	Map3k4	1.23665	0.611549	0.368902	No Data
259068	Olfr1390	0.981128	0.619694	0.369115	Viable
259075	Olfr641	1.14443	0.518379	0.36918	Viable
241727	Snph	1.0728	0.417548	0.369308	Viable
110213	Tegt	1.00916	0.469054	0.369372	10-30% Viable
15429	Hoxd1	0.902897	0.525043	0.369384	30-50% Viable
12925	Crip1	1.08484	0.565181	0.36959	10-30% Viable
11836	Araf	1.18064	0.516936	0.369709	No Data
18185	Nrl	1.01174	0.620717	0.369809	10-30% Viable
70361	Lman1	1.0249	0.482773	0.37039	10-30% Viable
93874	Pcdhb3	1.08983	0.522751	0.370482	30-50% Viable
382562	Pfn4	1.17227	0.613387	0.370664	30-50% Viable
13844	Ephb2	1.01947	0.487366	0.370966	Viable
67630	Samd8	1.07449	0.571568	0.370991	Viable
67332	Snrpd3	0.989249	0.595157	0.371007	No Data
320191	Hook3	1.0122	0.693241	0.37109	Viable
56389	Stx5a	1.08425	0.505429	0.371116	10-30% Viable
217304	Cd300lb	1.01045	0.487068	0.371271	30-50% Viable
68870	1190002A17Rik	1.03439	0.342203	0.371423	30-50% Viable
74778	1110014J01Rik	0.995756	0.612552	0.371445	Viable
230125	Mcart1	1.12194	0.529857	0.37145	No Data
19345	Rab5c	1.11177	0.46642	0.37152	30-50% Viable
226999	Slc9a2	1.08742	0.534893	0.371558	Viable
216144	Vmn2r81	1.12099	0.498226	0.371596	30-50% Viable
17344	Miz1	1.0753	0.396308	0.37192	30-50% Viable
20300	Ccl25	1.01253	0.673176	0.372469	10-30% Viable
69217	Plekha4	1.03231	0.466371	0.372575	Viable
258318	Olfr186	1.10374	0.534148	0.372597	Viable
114875	Plcz1	1.09028	0.555146	0.372606	10-30% Viable
66384	Srp19	1.06445	0.660903	0.372663	Viable
[truncated: 15,373 more rows]

## Sheet: Combined Validation  Data
siRNA Gene Target Identifers				10 Hour Normalized Y. pestis Survival for Genes Meeting Cutoffs
				Primary Screen	Validation - "A" siRNA			Validation - "B" siRNA
Entrez Gene ID	Gene Symbol	MGI Gene/Marker ID	Ensembl ID	CO92	CO92	KIM-D19		CO92	KIM-D19
224118	0	No associated gene	0	0.366656	0.572131	0.125924		0.978517	0.984608
381827	1700073E17Rik	MGI:1920734	ENSMUSG00000087204	0.0920446	0.50782	0.112098		0.244687	0.306638
104776	Aldh6a1	MGI:1915077	ENSMUSG00000021238	0.359824	0.433588	0.526007		0.0278393	0.0645925
108011	Ap4e1	MGI:1336993	ENSMUSG00000001998	0.365642	0.264602	0.249315		0.497079	0.128075
73419	Armt1	MGI:1920669	ENSMUSG00000061759	0.13877	0.554318	0.410994		0.594864	0.584759
66615	Atg4b	MGI:1913865	ENSMUSG00000026280	0.238704	0.378603	0.20442		0.577953	0.745787
67832	Brix1	MGI:1915082	ENSMUSG00000022247	0.099731	0.351133	0.276429		0.207759	0.367301
109323	C1qtnf7	MGI:1925911	ENSMUSG00000061535	0.165734	0.403158	0.432975		0.964367	0.615695
12266	C3	MGI:88227	ENSMUSG00000024164	0.308539	0.45231	0.733563		0.422076	0.278625
234852	Chmp1a	MGI:1920159	ENSMUSG00000000743	0.332145	0.575347	0.488578		0.27057	0.427963
403395	Clec3a	MGI:2685642	ENSMUSG00000008874	0.345959	0.713143	0.579689		0.758908	0.624965
71883	Coq2	MGI:1919133	ENSMUSG00000029319	0.284869	0.311205	0.434298		0.195565	0.383625
224044	Cyp2ab1	MGI:3644957	ENSMUSG00000022818	0.36369	0.615214	0.354076		0.993409	0.461689
207920	Esrp1	MGI:1917326	ENSMUSG00000040728	0.166987	0.441494	0.275518		0.804973	0.551994
20336	Exoc4	MGI:1096376	ENSMUSG00000029763	1.50494	1.15566	0.867544		0.98791	0.391711
14064	F2rl2	MGI:1298208	ENSMUSG00000021675	0.274961	0.89266	0.602404		0.804464	0.490238
218952	Fermt2	MGI:2385001	ENSMUSG00000037712	0.276534	0.513708	0.26535		0.808347	0.0995073
14635	Galk1	MGI:95730	ENSMUSG00000020766	0.270766	0.466372	0.624941		0.655604	0.496889
74782	Glt8d2	MGI:1922032	ENSMUSG00000020251	0.26711	0.566904	0.562082		0.718253	0.426254
14676	Gna15	MGI:95770	ENSMUSG00000034792	0.275666	0.510111	0.760888		0.0701734	0.174632
74053	Grip1	MGI:1921303	ENSMUSG00000034813	0.35211	0.279092	0.211904		0.239668	0.046011
108069	Grm3	MGI:1351340	ENSMUSG00000003974	0.289103	0.296696	0.516297		0.589797	0.409703
14967	H2-D4	MGI:95899		0.317073	0.731984	0.603567		0.899691	0.303054
14997	H2-M9	MGI:1276570	ENSMUSG00000067201	0.197409	0.655096	0.410344		0.545282	0.348961
15002	H2-Ob	MGI:95925	ENSMUSG00000041538	0.206555	0.567571	0.499661		0.191194	0.472201
15384	Hnrnpab	MGI:1330294	ENSMUSG00000020358	0.135088	0.267116	0.352073		0.825841	0.0829571
98758	Hnrnpf	MGI:2138741	ENSMUSG00000042079	0.156802	0.674612	0.525082		0.761988	0.266864
15387	Hnrnpk	MGI:99894	ENSMUSG00000021546	0.190623	0.298321	0.555692		0.309223	0.548079
192232	Hps4	MGI:2177742	ENSMUSG00000042328	1.47832	1.10258	0.921004		0.453594	0.288427
15482	Hspa1l	MGI:96231	ENSMUSG00000007033	0.342045	0.214727	0.219124		0.789739	0.716262
68572	Ict1	MGI:1915822	ENSMUSG00000018858	0.20474	0.829518	0.524883		0.714005	0.659467
380795	Ighg3	MGI:2144790	ENSMUSG00000076615	0.176747	0.490747	0.387435		0.146329	0.269152
16174	Il18rap	MGI:1338888	ENSMUSG00000026068	0.288336	0.362841	0.403833		0.651117	0.570752
279499	Kctd19	MGI:3045294	ENSMUSG00000051648	0.0575552	0.689413	0.33469		1.00853	0.285955
16678	Krt1	MGI:96698	ENSMUSG00000046834	0.239632	0.376456	0.271611		0.583935	0.351278
67717	Lipf	MGI:1914967	ENSMUSG00000024768	0.259535	0.499377	0.455365		0.371872	0.0690851
16950	Loxl3	MGI:1337004	ENSMUSG00000000693	0.262872	0.546482	0.456251		0.172097	0.236201
26394	Lypla2	MGI:1347000	ENSMUSG00000028670	0.270708	0.462811	0.284773		0.0201317	0.0761809
75530	Lyrm7	MGI:1922780	ENSMUSG00000020268	0.301107	0.339101	0.30251		0.497954	0.144488
17135	Mafk	MGI:99951	ENSMUSG00000018143	0.200395	0.816459	0.406707		0.86877	0.763623
17195	Mbl2	MGI:96924	ENSMUSG00000024863	0.0129573	0.499778	0.453233		0.629659	0.107199
218121	Mboat1	MGI:2387184	ENSMUSG00000038732	0.261395	0.57604	0.451408		0.909063	0.733497
17279	Melk	MGI:106924	ENSMUSG00000035683	0.271723	0.469484	0.239992		0.82333	0.800705
17289	Mertk	MGI:96965	ENSMUSG00000014361	0.283251	0.429028	0.495503		0.507434	0.711223
70152	Mettl7a1	MGI:1916523	ENSMUSG00000054619	0.276648	0.8652	0.494329		0.953672	0.459697
71306	Mfap3l	MGI:1918556	ENSMUSG00000031647	0.242455	1.1605	0.458757		0.984384	0.611765
17385	Mmp11	MGI:97008	ENSMUSG00000000901	0.124137	0.946014	0.485687		0.602456	0.563194
227157	Mpp4	MGI:2386681	ENSMUSG00000079550	0.294112	0.804448	0.319182		0.469214	0.170447
17527	Mpv17	MGI:97138	ENSMUSG00000090262	0.345267	0.604774	0.534709		0.611889	0.58889
27395	Mrpl15	MGI:1351639	ENSMUSG00000033845	0.107802	0.250248	0.265281		0.97311	0.789016
56284	Mrpl19	MGI:1926274	ENSMUSG00000030045	0.334166	0.293728	0.304837		0.795726	0.234931
69902	Mrto4	MGI:1917152	ENSMUSG00000028741	0.245388	0.540986	0.473595		0.67002	0.436417
17540	Mrvi1	MGI:1338023	ENSMUSG00000005611	0.204499	0.667714	0.427552		1.02821	0.843834
76366	Mtif3	MGI:1923616	ENSMUSG00000016510	0.156133	0.205088	0.122311		0.143576	0.0225934
108853	Mtrf1l	MGI:1918830	ENSMUSG00000019774	0.320741	0.23581	0.208394		1.18022	0.973853
17896	Myl4	MGI:97267	ENSMUSG00000061086	0.110899	0.313078	0.288353		0.813345	0.380723
17904	Myl6	MGI:109318	ENSMUSG00000090841	0.161169	0.59306	0.399826		0.656399	0.143939
17907	Mylpf	MGI:97273	ENSMUSG00000030672	0.0638212	1.00066	0.587309		0.76535	0.884242
17925	Myo9b	MGI:106624	ENSMUSG00000004677	0.0878551	0.575381	0.580727		0.464465	0.194413
17932	Myt1	MGI:1100535	ENSMUSG00000010505	0.353979	0.561241	0.246378		0.932386	0.964656
269198	Nbeal1	MGI:2444343	ENSMUSG00000073664	0.328403	0.190703	0.275565		0.258536	0.0379075
140859	Nek8	MGI:1890646	ENSMUSG00000017405	0.284966	0.34129	0.720434		0.764112	0.229917
18007	Neo1	MGI:1097159	ENSMUSG00000032340	0.170113	0.537992	0.627632		0.421041	0.49961
18044	Nfya	MGI:97316	ENSMUSG00000023994	0.0396779	0.693283	0.455559		0.98991	0.363006
18071	Nhlh1	MGI:98481	ENSMUSG00000051251	0.0897346	0.535296	0.447399		0.451181	0.404686
18082	Nipsnap1	MGI:1278344	ENSMUSG00000034285	0.187462	0.335498	0.357081		0.68289	0.21062
18143	Npas2	MGI:109232	ENSMUSG00000026077	0.197196	0.368466	0.463014		0.594633	0.660537
18181	Nrf1	MGI:1332235	ENSMUSG00000058440	0.0852341	0.198577	0.268295		0.0176009	0.0603602
18201	Nsmaf	MGI:1341864	ENSMUSG00000028245	0.163043	0.570514	0.348828		0.859912	0.795768
18209	Ntn3	MGI:1341188	ENSMUSG00000079662	0.353193	0.810774	0.50264		0.685744	0.684116
259100	Olfr666	MGI:3030500	ENSMUSG00000063582	0.336437	0.504153	0.544166		0.129533	0.456985
74143	Opa1	MGI:1921393	ENSMUSG00000038084	0.362604	0.318806	0.200137		0.778232	0.368912
170719	Oxr1	MGI:2179326	ENSMUSG00000022307	0.316417	0.248872	0.377102		0.32924	0.305731
56522	Papolb	MGI:1932115	ENSMUSG00000074817	0.260562	0.59786	0.657345		0.702758	0.342816
58220	Pard6b	MGI:2135605	ENSMUSG00000044641	0.360581	0.329143	0.286164		0.467631	0.483688
229534	Pbxip1	MGI:2441670	ENSMUSG00000042613	0.317163	0.360477	0.420217		0.0246182	0.0783978
18530	Pcdh8	MGI:1306800	ENSMUSG00000036422	0.172018	1.07629	0.555782		0.136666	0.381307
18538	Pcna	MGI:97503	ENSMUSG00000027342	0.166408	0.39907	0.393954		0.489949	0.558257
18641	Pfkl	MGI:97547	ENSMUSG00000020277	0.152978	0.571975	0.52176		0.53907	0.654793
66681	Pgm1	MGI:97564	ENSMUSG00000029171	0.282027	0.443461	0.576233		0.573803	0.107542
208177	Phldb2	MGI:2444981	ENSMUSG00000033149	0.303738	0.405694	0.469419		0.663147	0.251618
18690	Phxr5	MGI:104521		0.200836	0.549517	0.384601		0.239855	0.326187
74116	Pi16	MGI:1921366	ENSMUSG00000024011	0.329049	0.153968	0.314124		0.999406	0.721617
233489	Picalm	MGI:2385902	ENSMUSG00000039361	1.58686	1.25479	1.11939		0.692137	0.318849
68943	Pink1	MGI:1916193	ENSMUSG00000028756	0.204654	0.743837	0.386028		0.820843	0.147922
18720	Pip5k1a	MGI:107929	ENSMUSG00000028126	0.284157	0.783096	0.459921		0.030025	0.0685225
18744	Pja1	MGI:1101765	ENSMUSG00000034403	0.258082	0.369502	0.444216		0.0126542	0.0212621
241035	Pkhd1	MGI:2155808	ENSMUSG00000043760	0.325028	0.3013	0.489844		0.0259987	0.0585464
56096	Plac1	MGI:1926287	ENSMUSG00000061082	0.338038	0.578648	0.483474		0.719378	0.212131
231507	Plac8	MGI:2445289	ENSMUSG00000029322	0.334726	0.377539	0.290978		0.459342	0.0631105
213556	Plekhh2	MGI:2146813	ENSMUSG00000040852	0.320296	0.302106	0.464706		0.791103	0.405514
56523	Pmfbp1	MGI:1930136	ENSMUSG00000031727	0.341113	0.621085	0.431521		0.702883	0.49218
18992	Pou3f2	MGI:101895	ENSMUSG00000095139	0.19591	0.904751	0.488677		0.855831	0.177451
327814	Ppfia2	MGI:2443834	ENSMUSG00000053825	0.274751	0.6528	0.466099		0.399528	0.558156
19053	Ppp2cb	MGI:1321161	ENSMUSG00000009630	0.153761	0.719058	0.510534		0.017831	0.0911954
238831	Ppwd1	MGI:2443069	ENSMUSG00000021713	0.298062	0.564548	0.507133		0.280778	0.0888629
19064	Ppy	MGI:97753	ENSMUSG00000017316	0.231729	1.15634	0.57147		0.839711	0.260408
54633	Pqbp1	MGI:1859638	ENSMUSG00000031157	0.269452	0.448183	0.600411		0.863828	0.502549
75292	Prkd3	MGI:1922542	ENSMUSG00000024070	0.298897	0.873535	0.593714		0.652383	0.819751
19110	Prl4a1	MGI:1206587	ENSMUSG00000005891	0.334071	0.27298	0.1864		0.0337062	0.172213
71740	Pvrl4	MGI:1918990	ENSMUSG00000006411	0.214653	0.399555	0.258408		0.745679	0.683411
19331	Rab19	MGI:103292	ENSMUSG00000029923	0.251544	0.424482	0.139564		0.523984	0.3571
76308	Rab1b	MGI:1923558	ENSMUSG00000024870	0.128406	0.758108	0.345292		0.586373	0.414813
19332	Rab20	MGI:102789	ENSMUSG00000031504	0.233827	0.531567	0.374582		0.463857	0.312123
19335	Rab23	MGI:99833	ENSMUSG00000004768	0.181761	0.40679	0.347376		0.369144	0.216263
76338	Rab2b	MGI:1923588	ENSMUSG00000022159	0.135441	0.421954	0.118956		0.272302	0.164802
75985	Rab30	MGI:1923235	ENSMUSG00000030643	0.390697	0.187299	0.110505		0.829941	0.789279
19340	Rab3d	MGI:97844	ENSMUSG00000019066	0.273283	0.725251	0.589514		0.620161	0.415508
217371	Rab40b	MGI:2183451	ENSMUSG00000025170	0.307822	0.546066	0.324684		0.86772	0.611684
19341	Rab4a	MGI:105069	ENSMUSG00000019478	0.134269	0.331099	0.104253		0.442041	0.333888
77604	Rbm12b2	MGI:1924854	ENSMUSG00000052137	0.134128	0.252144	0.258668		0.287651	0.0598829
66409	Rsl1d1	MGI:1913659	ENSMUSG00000005846	0.222329	0.334883	0.312234		1.11499	0.552406
20195	S100a11	MGI:1338798	ENSMUSG00000027907	1.58518	1.12289	0.632479		0.169106	0.374354
20333	Sec22b	MGI:1338759	ENSMUSG00000027879	0.16123	0.45107	0.509117		0.485958	0.0726561
58234	Shank3	MGI:1930016	ENSMUSG00000022623	0.341345	0.3143	0.462069		0.443598	0.209934
20438	Siah1b	MGI:108063	ENSMUSG00000040749	0.333183	0.123093	0.195465		0.432226	0.0835065
81500	Sil1	MGI:1932040	ENSMUSG00000024357	0.124911	0.70116	0.603735		0.45022	0.119834
64384	Sirt3	MGI:1927665	ENSMUSG00000025486	0.253742	0.653247	0.399244		0.614164	0.242141
215335	Slc36a1	MGI:2445299	ENSMUSG00000020261	0.325366	0.729742	0.514959		0.573581	0.58879
67474	Snap29	MGI:1914724	ENSMUSG00000022765	0.367034	0.413289	0.567029		0.384618	0.0394183
20630	Snrpc	MGI:109489	ENSMUSG00000024217	0.347537	0.628959	0.576427		1.07779	1.0355
72183	Snx6	MGI:1919433	ENSMUSG00000005656	0.362159	0.558319	0.668115		0.0669523	0.16395
207227	Stxbp5l	MGI:2443815	ENSMUSG00000022829	0.242101	0.303543	0.306555		0.852582	0.512026
20610	Sumo3	MGI:1336201	ENSMUSG00000020265	0.324967	0.499911	0.467481		0.710822	0.657917
83672	Sytl3	MGI:1933367	ENSMUSG00000041831	0.141903	0.601923	0.547284		0.846209	0.168592
21454	Tcp1	MGI:98535	ENSMUSG00000068039	0.254456	0.622912	0.442607		0.282764	0.46031
21787	Tfg	MGI:1338041	ENSMUSG00000022757	0.34357	0.38106	0.511101		0.933929	0.254777
228775	Trib3	MGI:1345675	ENSMUSG00000032715	0.297787	0.75694	0.412523		0.245041	0.0909918
98685	Trmt1l	MGI:1916185	ENSMUSG00000053286	1.87608	1.46183	0.569061		0.768611	0.16248
209456	Trp53bp2	MGI:2138319	ENSMUSG00000026510	0.296329	0.819265	0.554747		0.84471	0.234587
22110	Tspyl1	MGI:1298395	ENSMUSG00000047514	0.316607	0.550139	0.503697		0.666396	0.258691
235330	Ttc12	MGI:2444588	ENSMUSG00000040219	0.0930248	0.530472	0.366676		0.78398	0.415953
56041	Uso1	MGI:1929095	ENSMUSG00000029407	0.151471	0.390792	0.312423		0.480976	0.493866
71472	Usp19	MGI:1918722	ENSMUSG00000006676	1.46337	1.3278	0.680349		0.499578	0.219342
268294	Zbtb24	MGI:3039618	ENSMUSG00000019826	1.46045	1.11407	0.558956		0.231687	0.471999
